# Supplementary material for: An improved draft of the pigeonpea (Cajanus cajan (L.) Millsp.) genome
Source: Data Brief. 2017 Nov 22;16:376–80. doi: 10.1016/j.dib.2017.11.066 (PMC5723258; doi:10.1016/j.dib.2017.11.066)
Supplement: Supplementary file 2 — Supplementary Table 1. Complete details of SSRs primers. Supplementary material [file mmc2.xlsx]

## Sheet: SSR-flanking Primers
Contig Name	SSR Start Position	SSR End Position	Product size	Left Pimer Seqeunce	Left Primer Tm	Right Primer Sequence	Right Primer Tm
contig00003	1966	2239	274	CCAAAATAGGTGTGATGAAGGA	58.949	CGTGTTTAAAAGGCCCAAGA	60.103
contig00003	2189	2347	159	CCATTTAACGTGGGCTTTTG	60.348	TTGATGTCGTTTGAACCCTCT	59.583
contig00010	3974	4287	314	AGTCCCATCTCAACCAGCAC	60.12	GGCGTGGTTCTTCTGACATT	60.119
contig00012	8694	8962	269	GCAGCATCCATAAGCACAAC	59.306	ATGGAGCTTTTCTGGCCTTA	58.928
contig00012	10328	10544	217	CCTCTGCCCATAAATGCCTA	60.053	TGCAACCAGACACATTCGTT	60.16
contig00016	2955	3147	193	TAAAGTTGGAGGACCGAGGA	59.665	TTTCTGGGTTTTGGTTCCAG	59.942
contig00016	3767	3992	226	AAGGAGGAGAGGGTTGAGGA	60.186	GGCTTGGAATTGGAACAACA	60.874
contig00016	4561	4834	274	AAAGGTTACAGGCTTACAGCTAGG	59.455	TCGATCAGCAAGCCAAAATA	59.401
contig00016	8012	8307	296	TTTGCATAGGTGAGTACTTCTTGC	59.854	ACGTCCTCCAAAACGGAATA	59.429
contig00016	10655	10789	135	GGGATGGTTTTGTCTTTGTAGC	59.877	TTCTCGGGAAAATCATGGAC	59.871
contig00020	11206	11553	348	TTTCTCTCAACTCCGCTGCT	60.277	ACGGTAAACGTCATTGGTCA	58.9
contig00020	15110	15306	197	GAAAATTACACCAAGGCAAAGG	59.878	AATTCGGCGATCAACTTCAC	60.081
contig00020	19300	19484	185	GCCATTGCCATAGCTTCAAT	60.067	CATCCGTGTCACTTGGTTTG	60.001
contig00021	833	999	167	TTGTTGACTTCGTGCAGTGG	60.906	ACGCAGAGATTTGGAGCAGT	60.02
contig00021	4028	4181	154	GGGTCGGATCTTCGTTTGTA	59.933	TCAACAACCCAATACGAGCA	60.111
contig00021	7601	7803	203	TGGCTAACCCAATAGCGAAA	60.58	CGAGTGATGTTCACGAGCAA	61.023
contig00024	10044	10405	362	TTTGCTGAGAGTGGCAAATG	59.988	AAAAGTGGTGAAAGTGAGGTGA	58.744
contig00024	11031	11187	157	TATCTGAAGGCTGCGATGTG	59.972	TCCTCACTTGGTCGGAAACT	59.697
contig00024	11324	11637	314	CACCGTCAATCTCGTTCCTT	60.111	TCTCTCACACACATGAAAGATGC	60.314
contig00028	787	954	168	TTTTCCCTGTGAAGGACTGG	60.081	AACTGGCAAAAGGCTTCTCA	59.993
contig00028	4127	4359	233	ATTGGCACATCATGCCTACA	59.955	GCATTATCACAACTCAGCAAAACTC	61.349
contig00028	5344	5501	158	ACAAACGTCGAAACGAAACC	60.015	GGGTTCTTTGGGTGCAGTAT	58.912
contig00028	6839	6987	149	TGAGTGCTCAAAATGGCAAG	59.988	CACACTGTACGGGTCCAAGA	59.591
contig00028	9029	9262	234	ATGCCACAAACACGCATTTA	59.999	CGCGGAGAGAGAGAGAGAGA	60.112
contig00028	9133	9348	216	AACATGGTGAGACTCCGTCA	59.101	TCTCGCAACATTTTCTCACTTG	60.42
contig00028	9537	9668	132	TTGCGGAAAAGATAGCATGA	59.401	ATTAATGGAGGGCCACGTCT	60.713
contig00030	208	376	169	TGAGAGAGTGGGATCGGAGT	59.792	GAGGCAGAGCTGAACGAAGT	59.751
contig00030	6025	6209	185	TCATGCTCATGCATACCAAA	58.65	TTGAACGGAATAAGGCTAGG	57.023
contig00033	6480	6847	368	CCTAGACTGTGTCCTTATTGAAATC	57.537	GGGGTATTCCTTACCTCATTTG	58.756
contig00037	2669	3013	345	GGGGAGTTTGAGGTGAGTGA	60.088	CATATGGCAGGTTAGCAGCA	59.856
contig00037	13408	13791	384	CATGTTTTCTAGCCTCCACAAG	58.904	TCAAGGTGCAAAATGGAGAA	59.247
contig00037	13419	13791	373	GCCTCCACAAGTTTCATAGAAT	57.376	TCAAGGTGCAAAATGGAGAA	59.247
contig00038	503	859	357	TCCCAAAGTGCTGAGGATAAA	59.693	TGACCAAGGCACTAACCAAA	59.17
contig00038	2682	2956	275	CCATTTTCACCCTTTGATTCC	60.528	AATGGGTTGCTTCTTTGGTG	59.971
contig00038	4462	4840	379	TTCCAAGAACTGCTAGGGTCA	59.861	AGCAGGATGCTCACGAGTTT	60.02
contig00042	27	253	227	GATTCTAGACAGATTTGGACCTTG	58.346	ACCCCTCCTTGGAAAGTTGT	59.834
contig00043	8	341	334	GTGGGATTGATGATGGGAAC	59.995	CCACAGATCGGTCAAGGACT	60.112
contig00050	850	1005	156	CGATGAACCTCCAATGATCC	60.281	GGTAATGGTGTGGTACGGAAA	59.601
contig00050	4660	4909	250	TGTAACGATGGGATGACTCG	59.522	CAAAACGGACGGAAACAAAT	59.839
contig00055	4936	5147	212	TCACCGGTTCATTGGAAAAT	60.17	CCGGTGCTTACTGAATTCCT	59.195
contig00056	9128	9351	224	CAAAAGGTGTCCCAAGGTGT	59.861	TGGAAACGATCCACAATCAG	59.496
contig00064	304	460	157	GCTGGAAGCTGAGGAAACAC	59.997	AATCCCATTATTCGCAACCA	60.153
contig00067	675	1026	352	AATGCCATATGCCTTCATCC	59.751	ATTGGGCACTAGTTCGTTGC	60.14
contig00114	2247	2495	249	CACTCTCGAGCATCAACAGC	59.733	TGGCGTTTTCTGAAGTTCCT	59.853
contig00115	4798	5114	317	TTCCATCATTGGAGATTCTGG	59.879	TGGAGTGTAGCCGTTGACTG	59.897
contig00120	11225	11474	250	CATGGTTGCTTGTGATGGAG	60.112	GAGTTTATGGAGTTTCCACGAGA	59.645
contig00120	11455	11718	264	CGTGGAAACTCCATAAACTCG	59.618	CTCACTTTTGTGCGAACCTG	59.485
contig00120	12484	12847	364	CCAAGCATTAACGGCAAGTC	60.637	TGTTGGAGATGACAATGTTGC	59.562
contig00120	16409	16753	345	CTCACCCCAAGGAAACAAAA	59.942	CCTCGCTCTCTCCGTCTAAA	59.711
contig00120	16749	16906	158	CGAGGTGGTGCAGTGTAAGA	59.897	TGCACGTTCACAATCAGAAA	58.835
contig00126	2450	2709	260	CAAGCCAACCCTCTTGTCTC	59.844	CACCGAAATAATGCAAAGTGG	60.362
contig00126	5192	5493	302	CATGACCTTCAGCCCAGAAT	60.073	CACTTAATCGCCACAGAAACT	57.05
contig00141	1617	1858	242	AACCCATGAATTGGACAAGG	59.647	TCACATAGCACATATGGTTTCC	57.512
contig00141	8993	9232	240	TGATTGAGCTTGGTGGAGTG	59.831	GGGTAAAGATAGCGCAGACG	59.867
contig00141	9792	10116	325	TGCACATCGCTTTACATCCT	59.301	TCTGATTGCAGTGGAAGTGG	59.831
contig00145	6869	7088	220	ATGACCAACTTGCAGGCATT	60.526	CCATAGGCTGGCAGATTTTC	59.668
contig00145	9780	10019	240	AATTGTTGCGAGGCTCTTTC	59.457	TCTCCTGAAAACTGGTGCAA	59.415
contig00150	1433	1670	238	CCTTTCACAAAATTCCAAGTGC	60.858	CCCTCAACAAAGTGAGAAAAGA	58.485
contig00163	207	454	248	GCAATTGGGCTCATCAATCT	60.043	TTGCTCTATCTAAAGGCTTGACTCT	59.312
contig00163	3794	3924	131	CGCTTTTCAGCAATTCCACT	60.386	TTCGAAAGATTCCAGCCATT	59.645
contig00163	7301	7435	135	TGAGCATTGCATTTGTCCAG	60.812	AGCACAGAGCATGGGAAAGT	59.874
contig00163	7790	7997	208	ATTTGTCCAGCAAAGGCATC	60.081	TGACTCTTGGGTGGTTAGTTTG	59.142
contig00163	9272	9548	277	GCGTTCCTCGACAACCTATAC	58.734	CTGCAAGCCAAACAAAACAA	59.888
contig00165	10189	10402	214	CACCTCCATCCAAACGAAAC	60.353	CTCCTCGGGATGCTAACTCA	60.353
contig00165	13919	14150	232	CAAAAGCAACCAAGTTAGCACA	60.331	TGGCCACTTAGATTCCATCC	59.894
contig00166	9003	9257	255	TGGAGTGTGGCAATGCTAGT	59.318	GAACAATAATCGTGCGTGGA	59.548
contig00167	2528	2792	265	TCTCAACGGCAATATGTCCA	60.073	CGTATTGGTGAAGGAGATCCA	59.94
contig00167	3093	3467	375	TCGACGAGCAGTACAACACC	59.905	CGCTTTTCTCTTCCCCTTTC	60.312
contig00171	59	224	166	CTTCTTCTTGGAACTACACCTCAA	58.999	CCATGCTGATAGATGTTGGTG	59.013
contig00174	1128	1320	193	AGAGGCGTCTCCACAATGAC	60.269	TCCACACCTCCATAATCCAA	58.77
contig00174	1847	2047	201	TAGGACCGGAGGGTCTCATT	60.842	CCCTCAAATCCCAACTCAAA	59.903
contig00180	8556	8803	248	CTTTTCCGGGTATTGGGTTT	60.048	GTTGTGCTTCCGGTGAGAGT	60.307
contig00182	524	878	355	AGAGAGTGCGACAATAACATGA	57.51	TCCGAATTGGACGAATCAAT	60.274
contig00182	6746	7092	347	TTCAGGTGGGCATGTCAGTA	60.112	CCAACATTTGCACCTTACCC	60.227
contig00183	8911	9093	183	GCAGATAGCGTGGAACCTTT	59.34	AACACCGACTTCCTTGTTGC	60.156
contig00186	4	142	139	GTCCTCCCTTAAGCCATTGA	59.126	CGGTGAAACTCTTCCTACGC	59.875
contig00195	5861	6138	278	GCAGTATGTGGAATAATTGTCG	57.222	TTCCAGCGAATTTTGGATTG	60.941
contig00196	5737	6002	266	TCGAGCCTGATTTCTTGGAT	59.773	ACACGAGTGGAGGAACAAGG	60.151
contig00196	21296	21537	242	GATTAGGGTGGTGCTTCAGG	59.55	TGATGCACAAAGACGGGATA	60.073
contig00196	26992	27159	168	AGGGTCTGCCTCATCATTTG	60.073	TGGACATTGTAATGCCGAAA	59.93
contig00196	29098	29271	174	AATTGCACCCATCCAAGTTC	59.797	GCCATTGCTGACGGATCTAT	60.066
contig00196	29210	29430	221	GCTTGCCAGCTTTCCAATAG	59.982	AGGCTCTTCACTCACGCTTC	59.751
contig00196	29898	30179	282	GGGGAGATAGTGGGCTTGA	60.019	TGGTTAAACAACTCGATCACCT	58.627
contig00198	1881	2093	213	TCTTGCTCGCAGACACAATC	60.144	GGGCCATGAAATTACAATCAG	59.287
contig00198	9275	9473	199	GTGAAGGCTCTGCATTTGGT	60.263	CATGGCACACATAAACGTCA	58.994
contig00198	12597	12721	125	GCCAGCCCAATTAATCTTGA	60.038	TCTGTGCTTCGATTCTGTGC	60.144
contig00198	16537	16729	193	AAAGCCAGCACAAAGCAAAT	59.889	GGAGTCGTTGGGTCAGTGTT	60.009
contig00198	17205	17455	251	CAATGCAACACATGCTCCAA	61.693	GGGTGCTTTCACCGTTACAT	59.859
contig00198	19409	19605	197	TCGGGGAGAGGATAAGTTGA	59.623	ACCTGCATGATTCGGATCTC	60.042
contig00199	1564	1952	389	AGTCCTCAACGTGTGGGTGT	60.481	CCATGATTTTGCCTTTTGCT	60.074
contig00199	2286	2510	225	TCCATCCATTTATCCCCTCTT	59.614	TTTCTTCGCTCAACCTCACA	59.566
contig00199	11723	11890	168	CGGTATCAGAATGTTGCTTTCA	60.131	TCCCTCAGACTTGCTTTGCT	60.134
contig00205	1531	1650	120	GAGGTAAGCGACTGCCCATT	61.533	TTTCTCTGTCATCTTCGTGCAT	59.882
contig00205	9976	10272	297	ATGGTGGGTGGGTAGCTAGA	59.43	GGGTCAGAAAGACCTACACACA	59.112
contig00205	10858	11102	245	ATGCCAACACCACCAATTTT	60.096	CTTCTGCCAAGGAAGAGGTG	59.982
contig00215	1503	1777	275	GAGGCTTGGTAAGCTTGGAA	59.452	ATGGAGCTTGTGGAGACCAT	59.535
contig00220	622	947	326	ACGCGAGTCATACATGCAAA	60.288	TTAGAATTGTTGCGCGGATT	60.588
contig00220	8042	8201	160	CCTCAAACGCCACTATGCTT	60.27	CATTTTGCATGGCACTAACG	60.133
contig00220	11337	11640	304	TCAGACGATACGGAACACCA	60.112	TTTCTCCCTCACCATCCAAC	59.903
contig00236	515	736	222	CGCTCCTTTCGTTTCATTTC	59.823	CCAACATTTCGATTCGGTTC	60.309
contig00236	4178	4298	121	AGGGAGTTGCCCCAGTTTTA	60.846	TTTTGTAGGGGAGGGGAAAG	60.284
contig00237	4928	5290	363	TTCAGCTTCTTCGACCACCT	59.989	TGTGGCTGATTTTCCCTCTT	59.67
contig00242	2667	2851	185	AAGTGTACCCCGATAACAACTGA	59.812	AGTTGTCGGTCTGTAAAGGACA	58.769
contig00242	2871	3111	241	GAAAGAGACACACTCAAGTGGAAA	59.832	CCTCTATCATTGTATCATCGGTGT	59.29
contig00246	4246	4392	147	GGAAAGATTGAAGCCAAATG	57.277	TTACACACGCACACACATGC	60.238
contig00246	8384	8518	135	CCACCACCCTTCACCGTAT	60.64	TGTTTAGGGTTTGAGGTTGAGA	58.741
contig00247	4273	4442	170	CCCACAAGAGCTGAACAACA	59.873	TGCACCTCTTAACCTTTCCTTG	60.633
contig00249	1434	1640	207	CACAAGCCATGCTAGCGTAA	60.037	CAGAAGACCAATGCAAAATCC	59.56
contig00253	11221	11409	189	TTTGAAGCATGTCCGTGAAG	59.84	TGGAAGGAAGAAACTTGCTCA	59.978
contig00253	20781	21138	358	CGCTTAAAGGACCTCGGATT	60.573	CGTGATTGGCGTTGTGTATT	59.469
contig00258	1322	1552	231	GACTTGGTATCCAAAGCAAGGTA	59.552	TGATTCCTTTTCATGCGAGT	58.298
contig00266	2663	2917	255	TTACACATGCACACCCAAAA	58.445	CAGTGAAACTGGGTATGAAAGAGA	59.69
contig00266	4314	4578	265	CCAAAGACCAGGGGTACTGA	59.959	TTATCAAAGGCATTGCGTGA	60.215
contig00266	6350	6572	223	TGCGTGCTAATCTTCTGTGG	60.011	TGCTTCGGTACACGATTCAG	59.864
contig00266	6557	6847	291	ATCGTGTACCGAAGCATTCA	59.152	GAAGTGAGAGAGATTTAGGAAAGGA	58.661
contig00289	1720	1953	234	TGATGGGAGCAGTTTGGAAT	60.461	CAACCACCTTCTTCCACCTC	59.549
contig00290	2925	3126	202	AACCCGGTCCAATCAAATC	59.596	AATGGTGTCATGCGTGTGTT	59.887
contig00299	687	832	146	CTTTCGATTCAAGGCAGGAG	59.948	AAGGCATTTTGCCCCTTAAT	59.808
contig00301	217	449	233	ATAACCGGCACAACAAGACC	59.859	CGAAGAGAAACCCGTATCATGT	60.373
contig00313	581	761	181	TGCAGAGTGACTGAGGATGTG	60.038	CACTGAAGGATGCGATTTGT	58.724
contig00318	2063	2249	187	CTGTATCTAGACAAGCATGCCATAA	59.732	GGTGACATCGAGCGTGAGTA	59.862
contig00322	1224	1543	320	CCCAATGCCCATTATCATTT	59.484	GGATCCCATGTGACCATTTT	59.464
contig00322	1550	1712	163	GGACGATGGGAGTACGAAAA	59.933	TTGTACCATCCATCCCCAAT	59.871
contig00341	2964	3138	175	CGTCATCCTCACCATCACTCT	60.128	CTATGGTGGTGGCGGTAAAG	60.378
contig00341	3611	3752	142	CACTCTCAATTGTGGTCACG	57.642	TTGATTGATGAGGTGGTGATAG	57.546
contig00341	4609	4786	178	TTATTTGCCATGCCTCCTTT	59.547	GCATGCCTCGTGAATCCTAC	60.634
contig00341	6094	6362	269	TGGTGGATTCAGGAAAGTGTT	59.439	GCCTGGATTCTCACACATGA	59.637
contig00341	6562	6810	249	GCAAACAAACGGTCCAAAA	59.552	CAGCTGTACGGCAGAAGTCA	60.199
contig00341	7336	7473	138	AATTTCCCAGACAATGGAGGT	59.682	CCCAAGGACTTTTGCCTCTT	60.601
contig00341	12640	12777	138	GCGTTTAACTTCGGGTTTGA	60.11	GACTTTGCCGAAATTTATGGAC	59.849
contig00341	32500	32643	144	CTCTCCTCGGAATGCTCAAG	60.088	CTTGAAGGGGAAGCAAACAA	60.22
contig00342	2109	2357	249	TATGCCACCGACTCTCTTCC	60.218	AGCTTTGGAATGGCATCAAG	60.214
contig00355	3025	3187	163	TTTGAAGAGGTGCGAAGTGA	59.566	TTGCAGGTTGTCGTGTAAGG	59.758
contig00361	1462	1789	328	AGAATGCTCATGCTTGGTGA	59.399	TTTTGGACAGGTGTGAACCA	59.976
contig00361	8223	8523	301	CCAATGTAATGGGACCGAAA	60.555	TCAGCATGATCTTTACCTGACC	59.198
contig00366	789	1022	234	TTATCGCCAGTTCAACACCTT	59.623	CCATCTCCCTCTTCATCCAA	60.003
contig00369	476	797	322	CAGTTTGAGGACGTTGCTGA	60.025	GATTTTATAGTCGTTGGGTAGTTGC	59.416
contig00372	6473	6718	246	CAGGCAAAGCAGTAACACCA	59.904	TGCACTCCAGTGACCATTTC	59.682
contig00372	11630	11764	135	CTCTTTCCTTTAGACTCGTGTTATC	57.047	CACTAAACCTAACCTCTCGTTGG	59.245
contig00376	6477	6842	366	GGCCACACAACACAACAGAC	60.055	ACACCCCATCCACAGAGAAG	59.962
contig00390	606	927	322	TGGTGGAAGCAATCAAAACA	60.088	CCAAGGTGGACGGTTAGGTA	59.846
contig00390	2607	2905	299	GCAACGAGCAATAAGCAAAA	59.101	TCAACCACTCCTGGTTCTCC	60.088
contig00390	3299	3600	302	CATTTTCCTTGTGCAGACGA	59.84	AGGATGACAGGTGGGATTTG	59.779
contig00391	8695	8815	121	GTAACGACCCGTCAGACCAT	59.851	AGCCCCAGGCTAGACGTATT	60.117
contig00404	1455	1789	335	ATCTTGTTGACCTTGCGTGA	59.293	GTCACGGAACGATGGAATCT	59.934
contig00404	9754	10099	346	TTCCCAGCAAGGGAATTCTT	60.929	GAGTGAATCGACTGGCACAA	59.837
contig00431	10716	10909	194	TTGCTGGGATCTTTGCTTTT	59.823	CCACACTTGGACTTTTATCACG	59.534
contig00431	15588	15930	343	GGGATTTATACCACTCATGTATTCC	58.986	AGAGCTTCAGCATCCAGGTC	59.56
contig00431	16641	16938	298	GTATTTCACGCGCCTCTCTC	59.985	CTTTCCGCCTCTCTCTTTCA	59.688
contig00431	17380	17627	248	CTGAGCGTGCCTTATGGATT	60.235	AAGGAAGAAAACTCGGCACA	59.853
contig00439	9482	9680	199	TTCTTTGAGGTCTTCAGCAACA	60.03	GTGATGAGAGCTGACAAAAGTAACA	59.874
contig00448	6551	6726	176	TTGAGGATAGTCGGGTTTGG	59.926	GCATTACCCTAAGGCACACAA	60.011
contig00448	7183	7571	389	AACATTCAGGTCGGAGCATC	60.081	AAAAGCATTTCGTGCCTCTT	58.976
contig00458	822	989	168	TGCTGAATGTGAATGTGCAA	59.833	CGGCAAAGAAACTTTTGGAA	60.215
contig00458	2130	2436	307	GACAACCTATTCTGGTTCATTGTTG	60.984	CTCAACCCCTCCCCACTAAC	60.736
contig00464	5444	5690	247	CAGAAAATGACGCAGGATGA	59.799	CACGCTCCCTATGCTCTTTC	59.978
contig00464	10333	10541	209	AACCCAAACACCAAATTCCA	60.066	TTCCGCTCAAAATTGCTTCT	59.96
contig00465	2520	2780	261	AGAGGAGGCGTTGATGAAAA	59.813	GGCTAGGCCTGAACAGAGAA	59.574
contig00465	4909	5248	340	TGGGCCCTAGTGGAGTAAAA	59.564	AAGGCTGCAACCCATATCAA	60.469
contig00470	2080	2304	225	TTAACGGGCAAACCTGAAAC	59.975	CGTTGCCGTCCATACAGTTA	59.609
contig00478	1994	2122	129	AACCCATAGCGACTTTAGACAA	57.965	AAAATGACAGTGGCGATTGG	60.894
contig00492	1751	1961	211	GCAAACCATTCCCAAACAAG	60.344	TGTTCACCAGGGACACGATA	59.96
contig00492	6356	6663	308	GTAGGGTGCAATCCTCACCA	60.924	CACACTTGCTGCTGTGTCAA	59.642
contig00496	3014	3249	236	ATTCCTTTGGCAATCCCTTC	60.265	TGTGTCAAACAAAAGCCTTGAC	60.19
contig00497	14129	14320	192	CAAACCCTTGAGAGCCAAAA	60.22	GGAAACCTCTTGGTAGCATCC	59.954
contig00502	3941	4121	181	GGGATAAAGAGAAATGACACAAGG	60.23	GGGGTTCAAGAAATGGGTTT	60.032
contig00514	778	1014	237	CTATTGCGCTTGCCACATAA	59.864	ACCCAAACACTTTTCCCATT	58.266
contig00514	1178	1441	264	AGATTCATCCAGAGGGTAAGC	57.357	GCTCTCGCCTATATGCTATATTCC	59.67
contig00516	930	1112	183	CCCCATTGCTTTTGGTGTA	59.381	GCATGGGAAAAGAATCCAAG	59.505
contig00520	4956	5100	145	GAGTGGTTGAAAAGAAAAGAGTGAG	59.858	TGCAATAAAACCTCGCACAA	60.251
contig00526	2237	2514	278	TCTTTATTGGCCAGAGTGAGC	59.467	AATGGCGGAAACACCTGTAG	59.993
contig00537	2356	2506	151	TTGGTATTGATGGCACTTGA	57.542	CGTGCTGTGTTGTTCCTCAC	60.357
contig00537	2429	2715	287	CTCCAACGAATGACATGGTG	59.96	TTGCATTGGAAGAGTTTAGCC	59.352
contig00537	6808	6967	160	TTCAAGCGTAATGTGTGAAGC	58.981	TCTGGCATCATTCTTTAACCAG	59.225
contig00537	8557	8851	295	TGCAGCCTCACAAAACTCAC	60.032	TGATCTTCATCCAACGGTCA	60.048
contig00547	9607	9941	335	GCTCAAGTAGACTGGTAAAATTGC	58.595	TGTGATGGTTCTGGAACTGC	59.682
contig00552	3156	3379	224	TTGCTTCAGTTGATCCGTGA	60.39	GAATTGCACTACGCCATGAA	59.694
contig00552	3686	3934	249	CCTTCTACCCGAGTTTGACG	59.728	TCAACCGATCCCTCTTCATC	60.011
contig00552	4304	4614	311	GGTTGGGGATTGTTTTGTTG	60.066	CCCTCCTATTCAACCCCACT	60.183
contig00553	4120	4387	268	TGCCATAAGATGGACCACAA	59.924	TGAGTCGATGTTCAGCCATT	59.245
contig00553	10568	10780	213	TAACAACTGGCAAGGCAACC	61.06	TGACTTGTAGCCCTCCTCAA	58.442
contig00555	227	428	202	AAAAGATGGTGGTGGAGGTG	59.82	CACATGAGATGGCAAAGTGG	60.112
contig00559	1050	1236	187	TGGTGGAGGAAGGTACCAAA	60.345	CTGCAATTGGGGAACAATCT	59.933
contig00569	6720	7078	359	CAACATTACAAGGTCGGGACA	60.791	TCGTGCGATGGTTAGAGATG	59.823
contig00581	1809	2070	262	GACCCACCAGGTCTCACACT	60.006	GGACTGCGATGACCATACCT	59.957
contig00585	1785	1929	145	TCATCCACCTTAACACCTTCA	58.062	TCGCAATGATTCGGTAGAGT	58.326
contig00587	2315	2526	212	GGAATTGCTGGAAATGGAAA	59.878	TCTGATTGGTTGTCCGTGTAA	59.036
contig00587	2437	2756	320	GGATTTTGGCATTGACAGGT	59.797	GCTGAAATCTCCATCTATTTCTCC	59.619
contig00587	6284	6659	376	CTGCAACCACAACAGTCCAC	60.203	GAATTGCGATCGTTGTAGCA	59.839
contig00587	9767	9917	151	CGAAATCAGTACGGGTCGTT	59.993	CCTCTTTCCTTCTTCTTCTCTTCTC	59.697
contig00589	2458	2762	305	CCCTCACCTCATTCTTAGTGG	58.656	GCCTTCACTGGTTAGCTTGG	59.875
contig00589	2876	3068	193	CAAACCGTAACCCGACTGAT	59.853	TTCCGAGCTGTAGATGCTGA	59.697
contig00598	6517	6721	205	TGCAAGCAGAAAACCTGATG	59.988	AGTGGAGGCACCTGAAGAAA	59.844
contig00599	6332	6475	144	CCATTATTCTTGGAGTTGTTGC	58.629	TGATATTGTTGGCAGTGGTAGT	57.183
contig00604	1166	1374	209	TGGGTATTGCTGTGTCGTTG	60.574	TGCTTGATCCAAACCTACCC	59.933
contig00604	2589	2808	220	TTCATGGTGGACAATATGAGGA	60.192	ATGTTTGAAGGAGGGTGGTG	59.82
contig00606	313	594	282	TCTCTCATCTCTCATGATGTCTCC	59.846	CGATTGTTGTTGGTTTGTTG	57.509
contig00606	5171	5480	310	CCACGTGTCACCACACAAGT	60.541	AGAGCGACGAAATTGAAGGA	59.955
contig00606	6761	7009	249	TCTGTTTAGGGCGTGTGTGA	60.301	ATTGCGTGACTTGTTGGATG	59.572
contig00608	5766	6023	258	GCCTCATGGGACAAGGTTTA	59.933	CTCCCTGCTTTCTTTTCTTCA	58.705
contig00608	7021	7366	346	GCTTATGATATATACACCTCCCATC	57.204	CGATGGAGATTGAGTGGAAAA	60.059
contig00617	1079	1297	219	GGTTGACAGACCTAGGATGAAGA	59.63	TTGGTAACCCAATTGAGAAGG	58.936
contig00617	8676	8933	258	TCCCTTCCTCTTCTCCCATT	60.008	TGAACTCCTGGTAGGCAAGG	60.246
contig00617	13195	13416	222	TTGGGAGGTTCACCAAAGAG	60.081	TCATGGATGCAGATGGCTTA	60.182
contig00617	16669	16949	281	GAATGCAGAAACCGGTGCTA	61.168	CCCTCTCAAGTCGCTTTCTC	59.162
contig00628	2892	3247	356	GCCCGTTCTGGGCTACTAA	60.22	ATCACTTTGGTTACGGTAGCTT	57.046
contig00632	1746	1963	218	CCACTCACTCCAACATCCACT	60.018	CTTTCAGGTGAGGGGTGAGA	60.229
contig00632	2219	2369	151	TTCCTCGTCCTTCCCTCTTT	60.183	CGGGTTTCCATAACTAGAACG	58.639
contig00632	2221	2498	278	CCTCGTCCTTCCCTCTTTCT	59.811	CCCACAAACTGGTGCAAAA	60.536
contig00632	23914	24112	199	CATGCAATAACAATCTCTCTAGCTG	59.507	GTGCATGTTTAGTTCTGTATTCACG	60.005
contig00632	24232	24451	220	TGTACTCAAACCAGAAAGGACTG	58.432	TTGCTGCGCATGTACAAAGT	60.467
contig00633	5745	6029	285	AGACCTTTTCACAAGCACCAA	59.766	GGCCCTTAAAAGTGGGATTT	59.311
contig00634	191	423	233	AAGGGATGTCTTGTTCCTAGC	57.417	TGCATCAGTAATGGTGAAGGAG	60.132
contig00639	3094	3219	126	AAGGTGGTTGAGCCCTTCTT	60.11	CAAAATAGTGACGGTTCGACAA	60.032
contig00639	6222	6375	154	TTGGAGTTGCCTCTGCAATA	59.42	CTGTGCAGCAGTTAGGTGGA	60.049
contig00639	8314	8643	330	CAAAATGCTGTGGCAGAAAA	59.849	ACGAGTTTGAGGCAACCAAA	60.668
contig00641	9242	9392	151	GATCGGAGGATGAAGCTGAA	60.303	TGAGTTTGAAAAGCGCTGAA	59.729
contig00641	13605	13836	232	AGGCGTGCACTCTTCTAAATG	59.531	TGATGTCTCCCCACTCCCTA	60.465
contig00641	16365	16637	273	TGGCATCAAACTCAAAGGAA	59.247	CATCACCACCACCATTAACAA	59.159
contig00641	20181	20340	160	TGAGCCAGCCTTGCAAAT	60.504	CGAGAGGAAAGCTCCAAGAA	59.688
contig00641	24461	24582	122	GCAGCTTTATTCACAGGAAGG	58.986	TGGATTGGTCAAAGATGGAGA	60.445
contig00641	24989	25227	239	GCCTCAAGAAAAGGCACATC	59.82	GAGGGATGTTGGGATCTGTG	60.326
contig00641	25205	25439	235	AAGCACAGATCCCAACATCC	59.934	TGTCCAAGGAGGAGGATTCA	60.59
contig00641	28093	28267	175	AACTGTTGATGCGAGGGAAA	60.636	TGGGTGCGAATTTGTTTTG	60.486
contig00652	1458	1762	305	GTTGCCCAACTTGCAAAACT	60.154	ACCATTACCACCACCACCAT	59.827
contig00652	6192	6487	296	GTCTGTGCAAGTGCATGGTT	59.758	CGGAAAGAGAGGACACCAAA	60.224
contig00665	394	628	235	CAGAGAAATGGCGAAGAAACA	60.372	CTTATCATCGAAGGCCCAAA	60.031
contig00674	2992	3349	358	TGTGATTGTGGTGTGGTGTG	59.878	GGAGTAATAGGGCGGAGGAG	60.053
contig00675	2618	2940	323	CCACACAAGGGATCATGAAA	59.343	GATGCGCTGTTATGGAGTGA	59.83
contig00679	506	754	249	ACAAGCTGGGATCAAAATCG	60.074	CGAGGAATCTCCGGCTAGA	60.445
contig00679	1429	1555	127	ATGGGACCAAGGAAATGTGA	60.173	CTGCATTAGGCTGTGATTGC	59.449
contig00679	4403	4674	272	CCAGCAAGCTATGCCTGATT	60.374	TGGTATCCAACTGAGCAGCA	60.413
contig00679	9248	9459	212	ATCAGTGGAAAGGGCTGTGT	59.579	GATCCAAGTAGCAACCAAAACC	59.877
contig00699	507	655	149	AAGTGGATCCCTCTCTCTCTCT	57.645	ATGTCCCCTCTCTTTGAACA	57.131
contig00699	1297	1552	256	CTCTCGGGTAAGAAAATCGAA	58.454	CGTGAAACCTGTCCATTCCT	59.966
contig00706	3890	4152	263	CATTGAGCCACGTTCGTTTA	59.729	GCAACAGGAGCAAAGGTTTC	59.859
contig00707	10899	11123	225	TGCATGCTTTGTTCAGCATT	60.41	AAGTGGGTCCCTTTTCTCTCT	58.33
contig00707	13473	13749	277	GGCTCTTCCCTTGAAAACAG	58.909	TTTAGGGCGAGAACTCTTGG	59.448
contig00707	13730	13958	229	CCAAGAGTTCTCGCCCTAAA	59.448	TGTGGGTTCAGTTGAGTTGG	59.565
contig00745	777	992	216	CGATGTGGGAGTTGGGTTTA	60.745	GCCTAGTTATGGGGATGGTG	59.269
contig00762	910	1217	308	GGAGGGCTGATGCTTTTGTA	60.214	TGTTTCTGGGGAAACCTATTG	58.936
contig00764	2721	2909	189	TTTCAAATGTGGGGTGTGTC	59.241	TGGTGGAAAGGTGGGAGTAG	59.959
contig00764	7926	8262	337	TTTGTAACCAGGAAGCACCTC	59.228	GCTTTTCCCCTGCTTCTCTT	59.962
contig00764	8575	8795	221	AATGGAGAGCTTCTGCTTGG	59.574	TGATCCTTATCCCCTTGTGG	59.744
contig00764	8774	8958	185	AGCCACAAGGGGATAAGGAT	59.789	ATCACAAGGTGCCCGTAAAA	60.365
contig00768	6556	6762	207	AAACTGCAGCTACCCAGGAA	59.875	TTCTGCTACCCAATCCAACC	59.933
contig00769	321	659	339	CCTGTGGTGTCAGAGAAGGA	58.803	GGCAAAGGGTTTGAATGATG	60.309
contig00769	2643	2833	191	TCAGAATGCACCCAAAGACA	60.24	CTTGGTGGTTTAGGGGAACA	59.824
contig00769	6240	6406	167	CAAGCATAAACCGCAAACAA	59.742	AAGGGTAAAAGCCCTTTGGA	59.939
contig00791	1694	1834	141	CCACACCACACCGACATTTA	60.278	TCTATGGAAGAACGAAAGTGC	57.108
contig00801	2351	2677	327	ACCATCATAGATCCCCACGA	60.158	ACTAGGAAGGGACGCTGGAT	60.096
contig00801	3249	3645	397	CCCATCGGAACACCAAAATA	60.555	CTCCACACCCAAACCCTAAA	59.824
contig00801	3298	3645	348	GGGTTTCTCTTGCTTCTTGC	59.056	CTCCACACCCAAACCCTAAA	59.824
contig00801	5983	6226	244	CAGTGGAGAAAGGGATCTAAAA	57.496	CATGCAGATGGAGGATTGTG	60.072
contig00801	9600	9904	305	GTCCAGTTTGACGACCCAAT	59.827	TCACAGGATTTGAACAGAGATG	57.797
contig00801	10505	10701	197	TATGAGCGTGCATGTGTTCA	59.859	GTTCCCAAAACGTCCAGAAA	59.948
contig00815	950	1162	213	TTTGTCCAAATGAGGCGAAT	60.448	TGGCCCATAAGCATCCTAAC	59.923
contig00818	5963	6182	220	GCGCCTCTTCATCACTCTCT	59.709	GCACGCAAATGATGATTCC	60.033
contig00818	7252	7457	206	ACGAGGTTCACTCAGGTGCT	59.907	CCCGTATCCCACATCATACTG	60.081
contig00818	12320	12589	270	CATCGCCAAGGGTCACTACT	60.134	ATGTCCATTGTCCAAACACG	59.267
contig00818	13343	13685	343	ACTCGGCTATGCTTCATGTG	58.903	CCATATCTCATGGGAGGGAAT	59.988
contig00818	17844	18051	208	CAACTTGTTTAAGAGGCATAAGTGG	60.424	TCCATTAGATTTGAGGGAGCA	59.654
contig00824	1142	1397	256	TGCTTCCCTTCACATGTTCTT	59.726	ACTAGGCAACGCCAATGTTC	60.14
contig00829	11552	11784	233	TTTTGTGTTGTGGCCAAGAT	59.024	TACGGATCTCGCATGGGTAT	60.318
contig00835	7152	7284	133	TTTTAGAAGCACGGACAACG	58.964	AATGGTTCGCCAAATTGAAC	59.807
contig00842	619	978	360	AATAGGCGATGTGAGGGATG	59.917	GCAACAAGGATTGCGAGAAT	60.221
contig00844	1330	1559	230	AACCACTTCGATCGCATTCT	59.7	ACGATGATTCGGAAAACGAC	59.939
contig00844	3864	4123	260	CATATACGACTTGGCGAGCA	59.856	GGAATAATTGTCCCGATTCC	58.174
contig00847	12253	12374	122	CCGTTCCGGGTACACTAGAAT	60.248	TCTTTCTCTTTCCCTCTCTCTCTC	58.929
contig00847	12253	12397	145	CCGTTCCGGGTACACTAGAAT	60.248	TTCCTCTCTTCTTTTCTCTTCTCTC	58.2
contig00851	174	320	147	TTTCAAGGTTTTGGGGAAGA	59.518	ATTGTGGTCGCTTGCTGAGT	60.865
contig00863	6635	7022	388	ACCAGACATAGGTGCCAAGG	59.989	AACTTCCTGATGGAGGCAAA	59.67
contig00873	299	467	169	CGAAGGAGGCTAAGTTGGAA	59.448	ATTGGTGAAACCGCTTGAGA	60.636
contig00888	54	248	195	GCTTTCATTCCCTTCACTCG	59.813	TCAGATCCAACGAGCACAGA	60.557
contig00901	2791	2983	193	GGCATGCTGGTTTATGGAGT	59.962	AGCATTGCATGTGAGAGACG	60.016
contig00904	76	204	129	CAAGAGTCAAGCTTTGGAGGA	59.601	CTCCCCTGAAATTAAACAACC	57.596
contig00904	1083	1280	198	CAAACGTTGGATTCGGTAGG	60.357	TCGTCATCACAACACAACCA	59.541
contig00904	4829	5028	200	TCATTGGTACCTCAACAAATGG	59.724	AGGGTATAATCTTCCACAATCG	57.159
contig00908	9306	9686	381	ACATTGAAAGGGAGATCAGGT	57.567	TTCAAATTCCCCAATGTTCC	59.599
contig00908	10324	10628	305	ATGTCTTGTTGTGATGGGTGA	58.842	CAGTTACTCTCAAAGGAAGTACCG	58.59
contig00908	12701	12898	198	ATCAACCAACGCATGATGAA	59.931	TCCTACATTTGACCCAAGGTG	59.838
contig00939	4754	5017	264	CAAGGGAGGAGACAATCCAA	60.042	TGCCAAAGTGGACACAAATG	60.552
contig00943	672	975	304	CCAAAGCACTTGACCTTTCA	58.897	GTTGCCTTTGCTTCGTTACC	59.752
contig00943	1418	1699	282	GCAAGAGCGACTTTGTTTCC	60	AGAGATGGCTGAGCTGCATT	60.127
contig00963	8438	8594	157	CCATGATCCACAATTCCACA	60.177	GCAGTGCACATGAATAGATAGCC	61.019
contig00972	209	407	199	TGATGTTCTGGTGGGAACCT	60.363	CCATCTCATTCACAAACACACA	59.465
contig00972	5743	5916	174	CTGCCCGTTTTGACAACTTT	60.147	GCTTTGTGGCAACCTTTCAC	60.678
contig00985	1463	1680	218	AAACACTCCCCAAAATGTGC	59.836	CACAACGCATCTGATTCACC	60.12
contig00985	7891	8146	256	ACATACCCTTTGGCGATCAG	59.955	ATAGGTGGACCCCAGAATCC	60.015
contig01002	3271	3556	286	GGGCTAGGCTTAAGGAGCTG	60.483	CCTAGTTGCCACACTGAACG	59.36
contig01018	1620	1947	328	GAGAAGAAACTAGGAACAAAGTGGA	59.387	AGCAACCAAAGAGCAAGTCAG	59.671
contig01018	2430	2622	193	CAGCTGAGATGGTGATAGAAGAGA	60.04	CATCAATCCCTGTGTTCCAA	59.343
contig01018	3179	3395	217	TGACAGTGTATAGGCGATTAACTCA	60.089	GCAGAGCAGGGATAGACTCG	60.119
contig01018	3179	3447	269	TGACAGTGTATAGGCGATTAACTCA	60.089	CCTTGCATGTTTTCATGTGG	59.964
contig01031	353	543	191	CGGGAGCATGTTGAAGAGTA	58.874	CGCAGAGGAAAGAGAGTTCG	60.269
contig01031	463	713	251	TGAGCTGTTGAGGTGAATGG	59.831	GGTTGCGGCGTAGAGTAAAA	60.264
contig01031	843	1184	342	GGTTCGCTCCTCTCTTTTCC	60.328	CCTCCGAGTCACAATCCCTA	60.065
contig01038	109	338	230	GCCAGGAGGTGGTCGATAA	61.021	TTCCCATTTGTCCTTCGTTC	59.91
contig01038	7353	7647	295	GCCCACTCAGTTGATGGAAT	59.934	GTCCTCCAAGGATTGGGTTT	60.169
contig01040	44	218	175	CACGACGTCAAACGAAAGAA	59.881	AGAACTCGTTGGGTGTGTCC	60.009
contig01040	2413	2708	296	AGGCCCAAATAAGACCGAAC	60.32	GGAAACCTGAATTCGGATGA	59.871
contig01042	5541	5666	126	TGCGTGGAAGTGAGATGAGA	60.557	TGTTGGTTGCAGAGAACGAG	60.025
contig01044	61	235	175	TTGCCTTCTGTATTTGTGTGTG	58.75	CTGGTTCTTGGGTTAAAATAGAGC	59.598
contig01044	61	325	265	TTGCCTTCTGTATTTGTGTGTG	58.75	TCAGAGGCCAGGAAGATTTG	60.331
contig01057	4248	4466	219	ATGCATGTGATGCGACAACT	60.152	TTGACCCTCCAATGTGTATGT	57.782
contig01067	2104	2329	226	GCACGAGAAACGTTATGCAA	59.879	TTTGAAGCAATGAAGCTGGA	59.542
contig01067	3784	4039	256	GGAGAGGTGTACCAAATCAAGG	59.864	GCGGGGCTCAATTTCATAA	60.927
contig01067	6609	6982	374	TGTGACAACTTGCTTCATGCT	59.505	AAGACGGATTCAAGACCCAAT	59.819
contig01067	11652	11865	214	CTCTTAAAGTAAATGGATCCCTCCT	59.477	TGCTTTCATGGCTACAGTTCC	60.264
contig01067	11662	11865	204	AAATGGATCCCTCCTCTCTCTC	60.04	TGCTTTCATGGCTACAGTTCC	60.264
contig01067	20323	20686	364	GGGGTGAATGTGTGACTGTG	59.846	AAAGGCACCGACTAATTGGTTA	59.899
contig01077	4161	4418	258	TGCATGGTGATTACGACAGAA	60.127	GCAATGAGCCTATGGGAGAA	60.177
contig01077	6634	7003	370	CCCCATTCTTAGCAGAGTTCA	59.322	TTGGACGGGGAAAACTTGTA	60.336
contig01078	25	306	282	CCCTTGCCAAAATTCAAAGA	60.046	ATAAAGCAGGGCCCAATAGC	60.428
contig01078	3080	3291	212	CACTTCGATTCAATTGGTTGAG	59.609	TGATGGCAGGTGATTCAAGA	60.201
contig01090	5522	5652	131	CCACACCATCTTCTCCCCTA	59.92	AAAAGAGGGCATGGAAGGTT	59.94
contig01090	6322	6675	354	TCCAGGCTCGAAGAAGAAAA	60.066	TGACCATTCATCCACCGTAA	59.774
contig01090	8420	8672	253	AATCCATTCTTCTGGGCAAT	58.453	AACCTGCCATACCAAGCAAT	59.457
contig01095	6492	6754	263	TTTGTTCCTCACATCCCAAA	58.947	GAGGCTTCTTTAGCGGGACT	59.983
contig01096	5065	5218	154	TTTGCATCATTAAGCCACCT	58.241	TATGTGGGCAAGGTGGAGAC	60.924
contig01096	8134	8499	366	AAAGGTAAAGGGGTCCAATATG	58.33	TTGCAAGACAGAGGAATGGA	59.369
contig01102	2180	2422	243	GGATTAGAACCCTTGGCACA	59.933	GGTGATGCAGTAATGGAGGAG	59.565
contig01102	4703	5053	351	TATCCCAACGCCTGGTTAAT	59.297	TCTTTGCAGCTTAGGGAACG	60.514
contig01102	10152	10316	165	GGAGAGATGTTGTGCGTGTG	60.319	GCTGGAGCTGTCTGACTCGT	60.768
contig01102	11581	11882	302	CCAAAGTCACGTCCATTGTG	60.001	ATGCCAGCTAATTGTGCATC	58.752
contig01122	149	429	281	CTCATTCTTTTGTGAAAGTCTACCC	59.611	TGTGACTATGCAGTTTCTCATGC	60.328
contig01122	716	1061	346	TGCCGTAGTCTTCTCTCTCCA	60.141	CAAGCTTTTCATCACCCAAA	58.745
contig01123	9507	9736	230	CAGTAGCAAAACAACTTGAAACACC	61.267	TCTGTTAGTACTGCCAACTCATCA	58.975
contig01128	108	265	158	ATAGGCAGCGCAACAACTTT	59.911	CCGACATGGTTCAAGGAAAT	59.79
contig01128	4787	4959	173	TCTCTCGGAGTGCTCTTCATC	59.694	CCGCTAACATCACTTTGTCG	59.342
contig01138	8371	8591	221	TTGATAAGAGAATGCCACGGTA	59.609	TGACACTTAGCCATCTGATTTCC	60.497
contig01138	11632	11946	315	GCAACAACCCATTTCATGTTC	60.228	TGTTAACTCCAACACAACCACA	58.997
contig01141	2321	2688	368	ATCCCGCCCTCAATTATTTT	59.642	CATGATGGTTATAGTTGCAAGG	57.225
contig01141	2325	2688	364	CGCCCTCAATTATTTTCGTG	60.448	CATGATGGTTATAGTTGCAAGG	57.225
contig01141	12899	13132	234	CAGAAACCATGGCAGACAAA	59.691	CAAGTGACTGTGCAATGCTG	59.03
contig01141	16251	16442	192	CGCTTGTCACATTTCGTCCT	61.236	TTTTGTGACGTGGATCTTGG	59.541
contig01168	2543	2673	131	GACACCTTTCACATTATCATCG	57.092	TCTTCCCTTTCAGTTTTCACG	59.341
contig01175	660	949	290	ATATTGGGCTTGGGCTACAA	59.433	CCCTCCTATTTTGATAGCATGTG	59.871
contig01175	2051	2363	313	GACCTTCCGTTGGAGTGTGT	60.009	CGGGATTCGATGTAGCAACT	60.096
contig01175	18303	18543	241	GCAGGGAAAGTCATGAAATGT	59.045	TCACTCCCACTATTCTCAAAAGC	59.776
contig01179	6718	7010	293	AAACCATGTGTGGGGAATCA	61.025	ATTGACAACTGCTGGCCTTT	59.74
contig01186	5499	5882	384	CCAACCAACGTTAGCGATCT	60.132	TTTCCTCACCCAACTGGTATG	59.838
contig01186	21474	21788	315	ATGCCCAATGTTCGTCTGTT	60.384	GACTATCCCCGCCCCTAAT	60.124
contig01186	25683	25860	178	AGATTTGGGAATTCGGGAGT	59.766	TCCCTCCTTTTCCTGGATTT	59.875
contig01186	32648	32847	200	GACATTCCCAAAAGGAACCA	59.767	ATCAGGTTCTCATGGCCAAC	59.934
contig01186	34475	34720	246	GCGCCTAAGCTTCCAATACT	58.631	CCGGACATGGTATCAGGTAA	58.298
contig01198	9771	9917	147	GAAGGGTAAACGGATTTCTTGA	59.48	TTCTCGCCTCGTTAAAAGGT	58.973
contig01198	10262	10457	196	TGTCTATCGTCCTTTCTAAGACACA	59.377	CATGTGGAAAAGATGGGTGA	59.343
contig01198	12665	12970	306	GACGGTGTCAACCAATGAAA	59.394	ACACCGCCACACTACAAACA	60.072
contig01198	23930	24218	289	ATGCCTCTTTCTGCCAACTG	60.397	TCGCAGGTGAGGTGTATGAA	60.263
contig01198	26977	27118	142	GATTGTGTGGTATCGCAACG	59.995	AATGGCCGATGATTCCTTTT	60.642
contig01199	2787	3157	371	GAGACGGAGACTGGTTGGAA	60.238	GAGAGAACAGCTATTGGGCATC	60.236
contig01199	6667	6877	211	CCAAGAGGAGAAGCAGCAGT	59.745	TCCATTGGCCACTTTAGTCC	59.933
contig01199	14243	14440	198	AGGGATCAGCACTGTGGAAT	59.535	CTGCTGAGGGAAGAAGGTTG	59.982
contig01200	1930	2204	275	CACGCTCCTTTCTCTTGCTT	59.757	TTCTAATTGATTGGCCCGTA	58.109
contig01200	6456	6664	209	GCCCAGGGTTTCTAGTTTCC	59.94	CGCGATACTGTTTCCTCCAT	60.096
contig01202	7953	8207	255	CATGTGGACCTCACAAATTAGAAG	59.927	CATGCCTTTATCAGGGGAGT	59.006
contig01202	14768	15010	243	TTGAAAGGCAAGAGCACACA	60.574	CCTTGTTGCCTCTACGAACAT	59.252
contig01211	1850	2000	151	TCAAGACCCAGTCGAACTCC	60.238	CTCGTCCTCCTCCTCTTCCT	59.945
contig01226	2550	2755	206	TCATTCCACTGCTTGCAATA	57.86	CATGCCACAGCGAGTTAAAA	59.872
contig01228	894	1022	129	TGCCACAGAACACTCTCTGC	60.187	TGTTATGGAGTGTGGGAATGA	58.836
contig01228	1906	2220	315	GAACATTGTGTGGATCATTTCC	59.154	GCAAAGTTAGGGTTTAGTTCTTCAC	58.905
contig01228	6894	7107	214	TATGCGGATGTGATTTGCTT	59.14	TGAAATCGCTCTTCCAAAGG	60.323
contig01228	8154	8318	165	ATAGCCACTGGGGAATCTCA	59.508	GTGTTAGGGTGTGGGTGGTC	60.135
contig01228	8643	8836	194	AACCAATGTTGTTGGGTGGT	59.989	GCAGAGGCATCAAACACTGA	59.992
contig01235	2388	2632	245	TGTCATTGCACCTTCCAGAG	59.831	GCATCTTGTTCCGGAGTGAT	60.081
contig01235	3918	4109	192	GGCAGGTTTTCTTGGATCAG	59.67	TCAAAAGAGCATTTCCTCTCG	59.578
contig01244	1970	2173	204	GGCCTTGAGACATGAGTGGT	60.12	CCCCAAAGGCCAAAGATAA	59.88
contig01244	2195	2406	212	CCATTCTCTTGCTCCTCACC	59.803	TCCACCACCTCCTCCTACAC	59.962
contig01244	2325	2604	280	TGGGAGTGAGAAGGGTTCAT	59.505	ACCACCACCACTACCAAACC	59.598
contig01244	2839	2978	140	TCATGCACGTTGTTCACTTG	59.298	GAAGAGTGGGAGGAAGCAAA	59.405
contig01248	2362	2673	312	CCGCTTCTCTTCTCGACTCA	60.812	AAGAAACGGGTATTTGGGTATC	58.331
contig01248	8016	8257	242	GGTGATCGTGGTAGTCATGG	58.802	ACCCTAGGTTGGAGGTTTCA	58.498
contig01253	6695	6922	228	AGAAGAACCCAAAGGGAGGA	60.045	GAAGCTGCTCATCGACAACA	60.144
contig01254	212	457	246	CGCTAATCAGTGTCCCAAGA	58.874	CCGAAGGTGTTGACTGTTGA	59.72
contig01254	3493	3749	257	ATATGTCCGACCATCGCTTC	59.923	AAGGCGCATTCATAAGATCG	60.196
contig01257	783	933	151	TTGGACAGCCAAATACGTGA	60.111	GATTTAACCAACGGGTCAGC	59.434
contig01257	3879	4228	350	AAGTCCTTGGCACCACATTC	59.973	TCATACCCACATGCCATCAC	60.21
contig01260	276	558	283	TGCGCTACAACGAAAGAAAA	59.625	CAATGGGAGTTGCTTGTCCTA	60.118
contig01260	6537	6772	236	CATTTCTACACCGGTTGTTGTT	58.927	CCTATGACCGATCTCCGGTA	59.91
contig01266	828	1016	189	AGACCGGGACTAGGAGCAAG	60.776	GGGTTGAATCCTTGGGAAAT	59.996
contig01269	7448	7807	360	TTTGGAAAGCCTTGTTCAGG	60.22	TTCCCACAAATACAGGACCA	58.821
contig01269	7448	7839	392	TTTGGAAAGCCTTGTTCAGG	60.22	ATCAATCATCCACCGACCAT	60.018
contig01269	17151	17465	315	CAGCAATTTCAACAGCTCCA	59.988	AGACACAAGGCAAAGGGAAA	59.711
contig01272	136	356	221	AAGTGGTTGGTTGGGTTGAG	59.861	CCATCCAGTTCAGGCATACA	59.522
contig01279	1115	1268	154	TTGCAGAAACACACACACACA	59.813	CCTCGGTGATGATGGCTTAT	59.917
contig01279	11176	11364	189	TCAGAGCACTTAAGGCAGCA	59.888	TAAACTGCTTCCGCCTAACC	59.361
contig01279	17653	17860	208	CGATCAAAAGATTAGGGTGGGTA	61.357	CAAAGAGATTGTGCTTACAGGCTA	59.972
contig01286	4678	4900	223	AGTCAACCTGCCAAAGGAAA	59.711	TTGGAATGACAGCACAGCTT	59.445
contig01286	13111	13292	182	TTGGAAAGGGTTGGATTGAG	59.903	TTGAGCGCAAGGAAGGTACT	60.015
contig01286	13777	14002	226	GCACCCCATTATCTTTCCTTC	59.791	AGTTCTTTTCGGAAGGCTCA	59.052
contig01296	5448	5672	225	CCGATAAAGAGGTGGGATGA	59.887	CCCTTGCGAATAACGCTTCT	61.599
contig01296	7792	7945	154	CGGGTACACCAAGTTGCCTA	60.933	CCTCTGGATTCCCTCTTTCC	60.008
contig01318	1192	1359	168	CCTCAACAATGATCCAAGCA	59.648	CAACCGTTCCAACCTTCTGT	60.005
contig01321	3253	3485	233	TTCCAGTGGGATATGGGTCT	59.213	TTTCTTTTCGTGCCAAGTGA	59.439
contig01321	3466	3772	307	TCACTTGGCACGAAAAGAAA	59.439	TCTCCACGGGAAAATAGTGC	60.074
contig01323	3176	3437	262	AACCGACTTTGGTTCGAAAA	59.587	AGGAGGAAAATGGGGAAAGA	59.875
contig01337	2517	2653	137	AAATCTAGCGCTGACGATGC	60.52	TGACGACCAAGCTTAGCAGA	59.74
contig01337	2571	2896	326	GGCAGCAAGCATAAGGTCTC	59.985	CTCGTTCACACACACCGAAG	60.348
contig01342	3345	3597	253	AGGGCGAGAGTTTCCATTTT	60.074	CCTCAACCTCCTCATGCTTC	59.803
contig01346	3098	3358	261	CCCGACAAATATTCACCTCTTT	59.372	AACTTGCTATTGGGTGGAATG	58.962
contig01346	4201	4433	233	GAAAGGGACAGCAAGAGGAA	59.405	GCATGCAAGTTTTGCCTACA	59.879
contig01350	4059	4224	166	ATCATCCTCCTTTCCGTTGG	61.211	AGTGGTGTCTTCGGATGAGG	60.112
contig01350	8253	8412	160	TTGGTCCGTGTTGAGTTTGA	60.128	TCCATCTTCGCAACATTCTG	59.799
contig01351	7625	7959	335	GGCAAAGGATGGGTTAATGA	59.762	TGGATTGTACCGAAACAGAATG	59.861
contig01351	11245	11512	268	GCCAATCAGAGCTAGCAACC	59.985	AAAGAGGAAGCACAGGCAAT	58.936
contig01351	12903	13267	365	AACCAAAAGACCCAACCACA	60.246	TTGATCTCTCCCTCGATTGG	60.15
contig01364	1521	1742	222	AAAAGGCCCAGGATTGTTTT	59.814	TTCATATAAGTGGGTAAGTGGGTCT	59.272
contig01370	1894	2129	236	TGGTCCTGGTCCTTGAAATC	59.903	CTCCACATGCCTTCTTCCTC	59.803
contig01372	2231	2584	354	AGGCAGGGGTCGTGTTTAC	59.981	GCTCACCAATGTGGATTCATT	59.811
contig01380	6935	7127	193	CCACGAGACCAATTCCATTT	59.79	TGATCACATCCTTCCTCCAA	59.009
contig01391	1153	1354	202	TTGACTTTTGGGCTTGCATT	60.617	GGTGACAAATGCTCAAACGA	59.697
contig01399	9911	10188	278	ACAATTGGCTCCAACGAAAC	59.978	GTTGGACATGTGACGCAAAG	60.16
contig01408	9713	9880	168	GTGTGCCTGGGAAGACAAAT	59.973	GGAAGCAAACCAACAGAAGC	59.859
contig01408	9861	10144	284	GCTTCTGTTGGTTTGCTTCC	59.859	TGTAGGCAGCAACGAGGTAA	59.488
contig01408	10497	10724	228	GGGTGTGAGAGGGAAAACAG	59.549	AACCGCATCAAAGATTCGTC	60.081
contig01412	685	884	200	CTTGGCAATCAAATGCTGAA	59.809	CCTGCAATGAGTAGGAAGATCA	59.336
contig01415	2	156	155	ACACACACACACACACACACA	57.73	TAATGGATGGTGGCTTATGG	58.308
contig01419	12577	12840	264	GAAGCGCGAATCCATAAGAG	59.945	GAGAGAAAGAGCCCACCACA	60.386
contig01421	4483	4781	299	ACTGCTTGGAGGATGGTTTG	60.111	AGGCCCCATCTCTGATTTCT	60.037
contig01423	1877	2226	350	GGACTGTGTTCCATTATCTGATTG	59.768	TGCATCGTTTTACACGCAGT	60.324
contig01423	7302	7459	158	GAGCCATACGTCCCTAGCAA	60.235	GGTGAATAACCCCACAAGCA	60.755
contig01423	11574	11908	335	TCAGCACGTTTCAGCTCATT	59.596	GCAAACCCTACTTTGCAAGC	59.889
contig01425	1263	1420	158	AGCCTCTCACCTCACCTGAA	59.986	AAAACCAAACGCAACCGTAA	60.389
contig01425	10668	10941	274	ACAACAATGCCGTTTCAACA	60.011	CCATCAAGCGATGCTTACAA	59.833
contig01425	18189	18343	155	TGGACATGCAAATTCACCAT	59.781	AACATTTGTGAGCCAAACCA	59.024
contig01425	20106	20440	335	TAGTGGCAGTGAAGCAAAGC	59.224	TGCTCACACACACCTTCGAT	60.319
contig01425	22120	22316	197	CTCTGACCCGCATGAATTTT	60.074	TCCAAGTCTCTAAAGCGCATA	57.822
contig01434	10485	10881	397	TGTCCTGTCCATTGAAATACCA	60.227	GCGTCTTGGGCTTTGTTTAT	59.229
contig01437	1060	1446	387	CCCACCTTAACATAAATGCAAC	58.433	TCATCCGGCTGTTGTGTTAG	59.716
contig01445	5278	5559	282	CTTTCAGGACATGGGAACTTT	58.161	CGTGCTTCACATGCAAAATA	58.354
contig01450	7419	7753	335	CCCTCAATTAGGCCATGAAA	59.894	CGGCAACACAATGAGAAGAC	59.293
contig01450	8021	8214	194	TTCTCTCTGAAGGAAGGGTGA	59	TCCTACATACCAGCACCTTTGA	59.632
contig01462	646	840	195	AACTCCTTGTTGCTTCTGATGA	58.983	TCAGGTCACTGCTACGACATT	58.385
contig01476	2485	2679	195	TGTGCAACAATGAAGGCTGT	60.31	ACAGGGATTTGTTCCCTAGAA	57.656
contig01493	186	339	154	GCATCGCCAAACGTTATTTC	60.465	ATCCCAACCATCACACCAGT	60.096
contig01504	3301	3489	189	GGCAGTCATGGGCATACTTT	59.962	AAATTGCCAACCTCGTTCAC	59.978
contig01504	5815	5939	125	TGCCTTTTCCGATTTCAGTT	59.685	GCATTGCTAAAATTGCCTGTG	60.633
contig01514	4342	4579	238	ACAGCGAGGGATGAGAGAGA	60.096	ACGAGTCATTCCGGTCCATA	60.34
contig01519	2880	3078	199	ACAACCGTCAACGCAGTGTA	60.222	AGCGGGTGATTGAGTGAAAA	60.636
contig01522	7818	8049	232	TTCATGGACTTGGACCCTTC	59.903	TGGGCAATGCAGACAAACTA	60.257
contig01523	9545	9791	247	CCAGCCCTCCATAGATTTCA	60.029	TTTTGGAGGAATGATGAGTGG	59.918
contig01534	1189	1427	239	TGGAGAGACGTATTGGATGAGA	59.694	GGGACTCTCTTTGACGTTGC	59.851
contig01538	1513	1873	361	CCGATTTTATCTCACGCATT	57.725	CGGTCTCATCCTTGGTGTTT	59.966
contig01549	424	808	385	TTTTCGACGGATTTGCATC	59.613	TGCCTTTTGTAGTGCCCTCT	59.875
contig01554	2343	2620	278	CCACGAACCATGAACTCTGAT	59.981	TTTGCCCATGAAACTTGTGA	60.088
contig01555	478	720	243	CACCTTTTGGCCATCTTCAT	59.933	TGTGTTTGAATGTGTGGTGAGA	60.049
contig01558	2138	2377	240	ATTCCAATTTATGCCGAACG	59.795	CAACATTTGGGACCTGAAACT	58.945
contig01558	8477	8669	193	GGCGCGATATAGGTATCGAA	60.047	GGGAGAGATTGCAAATCCAG	59.629
contig01558	8507	8799	293	ACGGATGAGTCAGGATCAGG	60.072	CCTTCCATTTCCCCTTCTTC	59.875
contig01558	8594	8799	206	CCGGAGTGATCGACTTCTTC	59.803	CCTTCCATTTCCCCTTCTTC	59.875
contig01558	8594	8870	277	CCGGAGTGATCGACTTCTTC	59.803	GTGTGCAAGTGCAATGTTGA	59.302
contig01559	6604	6871	268	AGGCCTGAATGCAACAATCT	59.7	TGGGCCAACTCATTTTACTT	57.217
contig01564	19	219	201	TCCAAACCCACACTACGTTAAT	58.427	TAGCTTGGCATCCCTTTGTT	59.708
contig01569	151	481	331	CTCCAAATCATGTTCCCAAA	58.395	TGCAAAGGTCCCAAAGAAAC	60.088
contig01569	348	482	135	AAGGTGTGGCAAGGTTAAGG	59.097	GTGCAAAGGTCCCAAAGAAA	60.088
contig01569	979	1261	283	CGCTTTAAATCTTCGCCACT	59.496	AAACAAAGCCCGAGCCTAAT	60.095
contig01569	9194	9357	164	GGCTCCAGCCTACCTCTCAT	60.756	GCCAAGGCCCAATATCACTA	59.923
contig01576	19472	19609	138	GAGCGTGGGAGAGAATTGAG	59.95	ATCTGTTACGCTGCCAAAGC	60.416
contig01578	2201	2511	311	CGCAAGACAAGTCAATGTCC	59.293	TCCTTTCGGGAAGAAAAGGT	60.046
contig01593	2697	3087	391	GTTTGCTCCCCTTTTCCCTA	60.423	ACCACCGACAGCAGTGATTA	59.165
contig01598	1445	1606	162	AAAAGACAGCACCCACCAAC	60.012	GTTTGAGGTTTTGGGCTTGA	60.088
contig01605	8900	9174	275	GTGCCAACCAGGTAAATGCT	60	CAACCCCACAAACACAACTG	59.89
contig01614	2825	2955	131	ATCCCACGACATTCTCCAAC	59.786	GGTCGATTATTCCCAGACCA	59.75
contig01616	9141	9275	135	TCTTGATTGCCTGTTCCAAA	59.247	TGCCCAGATTAATTGTTCCA	58.965
contig01620	86	302	217	GTGTTTGGTTGCACGAAAAT	58.529	TGTCACTCCCCATAGCAAGA	59.241
contig01620	284	576	293	CTTGCTATGGGGAGTGACAA	58.722	AGTGACAATGATGAGAGCATGA	58.316
contig01626	753	1050	298	TGAGCACCCTTTTAACTACCG	59.276	TCCACATTTTCTCATGTGACC	58.401
contig01626	2009	2269	261	GGTCCCGTTCCATTACTCCT	60.19	CAAACGCATCCAACAACAAC	60.011
contig01626	2243	2415	173	AGACGTAGTTGTTGTTGGATGC	59.173	TCTTCTTCCTCAAACCCATCA	59.656
contig01626	2443	2841	399	GTGTGACATTGGTGTTGAGTTT	57.477	CACACTTTCCCGCTTCTTTT	59.355
contig01636	1363	1644	282	TGTTGGATGTTGGGGAAGAT	60.173	CATTTGTGGCTTTGACCTGA	59.691
contig01636	13620	13827	208	GGAATTGCCTTGCTTTTCTTC	60.197	GCATTGCACACCCCTTTAAT	59.829
contig01636	13908	14122	215	TGGAAGAGAATGAGGCTGAGA	60.081	TCATTTTCGCTCACGATGTT	59.276
contig01645	2148	2441	294	TTAGGGATTTGTCGCTGCTT	59.845	TGCAAAGCTAATGCCTCAAA	59.585
contig01649	4190	4480	291	AGGCAGGTTTCAGGTTTTCC	60.476	CGTGAATATCCGCTCGAACT	60.235
contig01656	5221	5483	263	CTCGTCTTCCCCTCATCATC	59.612	GGACATCAAGGGTTTGCATC	60.326
contig01656	6968	7199	232	TGGAACCCATATCATGCAAA	59.745	TGGTCGTTCTTCGGTTCTTC	60.232
contig01669	11	207	197	TCCCCTCGGTCTAAAGCAG	60.338	GCCGTTCTCGATGTGATTTT	60.081
contig01674	1825	2109	285	ATACAACCAATCCCCAAGCA	60.192	CCCTGCCTTCTCTGTGTTTC	59.844
contig01674	2399	2538	140	TCCGGCAGCATTAGGATTTA	60.548	CCCCTATGTTGTTGCTACCG	60.378
contig01674	12826	13173	348	CTGTGATCTGCAAAGGCAAA	59.988	AGGAACGGATTTCTGAAGCA	59.813
contig01674	12863	13173	311	AGGCGGTGCTGTTGAATACT	59.763	AGGAACGGATTTCTGAAGCA	59.813
contig01681	11813	12100	288	CCCTCACCACCTACTCAATCA	59.974	CCAGGTGTTGTGCTGTATGG	60.025
contig01682	6337	6578	242	CCTCTCCTCCAAATCACCAA	60.042	CTGAGTGGGCTAGGGTTGAG	59.861
contig01689	2766	2895	130	GGGATTGGTTGGTATTGGTG	59.91	CAACTCCTTCCGGTGAAAAT	59.028
contig01699	11260	11545	286	GAACGTGTTGCCTTTCCATT	59.978	AGCCACTGATGGTGGAAGAC	60.12
contig01722	4534	4850	317	TGAGCCATTGAACCGATGTA	60.073	TCCAAATGAGCTTCGCTTCT	60.096
contig01722	4822	4948	127	GGACACAGAAGAAGCGAAGC	60.142	GAAGACTCACGAGGGAGTGG	59.835
contig01722	7385	7532	148	ATTCCCAGCTGCATTCTGTC	60.226	CAAGAAGGGCTGGACCTGTA	60.246
contig01731	4506	4876	371	ACCGGTTCCTTTGTTTCGAT	60.723	TTGAACGATGCAGGCATAAA	60.215
contig01731	4760	4935	176	TGCAAGCTGCAAACAAGAAT	59.614	TTGACGTGAAACCTGTGTGG	60.606
contig01731	6476	6672	197	AAGTTTCCTACTCTCTCCTCGTC	57.37	GTTGAGAAATTATCTAGGTGGTCCT	58.256
contig01745	362	488	127	TGGTGTGTGTGCCGTTAGAT	60.032	GTGGGTTTCACGCTTGTCTT	60.156
contig01745	612	866	255	AAGGGACTCATGGGTGTGAG	59.962	AAGAGGGAGAAGGGAAGTGG	59.671
contig01745	2263	2506	244	CGGGTTATTGTCGGAATTGT	59.685	TGCCAACTTTGTCCTCCTCT	59.844
contig01745	8170	8389	220	CACGCAGCAAAGTATCTCCA	60.011	TGCTAAGTTCTTGGTTGCCTTA	59.075
contig01767	4478	4858	381	AGAACCAACCAGAGCCTGAA	59.844	ACCACGACTGTCACTGCAAC	59.789
contig01767	7753	7901	149	TTATCCTACCCGTGGCTCTG	60.088	GGCGTCCTTCACGGTAACT	60.126
contig01778	585	786	202	AAGACCCCTCTTCCAAAACC	59.415	GGTCTTGGCCCCTTAAAATC	59.777
contig01778	1384	1643	260	GATGCCACTCAAAGCCAGAT	60.226	GTGGCCTTGGCATAGTGTTA	58.651
contig01778	1384	1741	358	GATGCCACTCAAAGCCAGAT	60.226	ACGGCCCCTAGGTAAGTGAT	59.848
contig01781	2454	2721	268	TAGCGTCGAGACATCATTGC	59.979	GTGATGGGAATTCTGGTGCT	59.934
contig01783	5771	5992	222	CACCATACCAATTTCCCATCA	60.433	TCATCATGGAGTCCCTCTCAC	60.064
contig01783	12898	13160	263	AGGAATGGGAGTGATGATGG	59.737	TGCAGTCAAAACGGTCAAAG	59.881
contig01784	5934	6075	142	ACCCCAAGGGTGACAAGAAC	61.18	GTGGTGACGTGTGCTTCAGT	59.789
contig01784	6738	6896	159	AACTCCGTCACCAGCATTTC	60.119	AAGGAAGGAAGGTCCAGTCG	60.619
contig01802	3558	3777	220	CCATCACACTGTTCGTCACC	60.005	ACGGTTATAGTCGCGTTTGG	60.018
contig01807	2616	2882	267	TGGATATTGTTGGACGGTTTC	59.677	GGAGCAACAACACTTGTGAGAG	59.953
contig01807	3128	3347	220	AACTGTATTCGACCGACCACT	58.589	GCATGAAAGGACAACCAACA	59.547
contig01807	4595	4793	199	GGTGGTTATCCTTACGTGGTT	57.853	TGTCAACATGTGCCGAGATT	60.12
contig01807	8403	8613	211	GTAGTTTGCGATGGGAGGTG	60.517	CAAGTTGGTAGTGTCGTAGTGAGTG	60.19
contig01813	2234	2452	219	CAAGCTCAACATTGCACCAC	60.31	AGCGGAGTCGCTCAAATATC	59.439
contig01833	442	747	306	TCTTACACAGCAACCGCTGA	60.596	CTTGATGCCCTGAACCAACT	60.111
contig01835	5653	5873	221	TCAAAGTGAGGTGTGGAGCTT	59.899	TTCACCATTTTCCCCTCTTG	59.903
contig01837	2897	3153	257	GAGAAAGAGGGGCAAATGAA	59.244	TTGGTGTTTTCGTGGGATCT	60.353
contig01844	1135	1514	380	TTGACCTTAAATCAGGCGAGA	59.831	CCCAAAACCACCCTTGATAA	59.657
contig01852	3833	4024	192	GCGGGCTTTCAGTTTTCTCT	60.875	ATAGCTCCAAGCCCCTCAAT	60.06
contig01855	523	846	324	ATCGATTACCACATCCCGTA	57.763	AAATTCCCAGACGCAAAATG	59.938
contig01856	77	271	195	GCAAGCAGGCCAGATATAATG	59.718	TGCAACCCACAAAGTCAGAG	59.873
contig01856	3182	3348	167	CCATGAATGGCAAGCAAAAT	60.837	ATGCAAAAGCCAACCTTTCA	60.617
contig01862	4751	5109	359	TCCGTGTGTTGTATCAAATGGT	60.154	CACTTTTCACTCCCGCTTTC	59.853
contig01862	5136	5349	214	TTCACAGACAGTGGGTACGG	59.591	TCCGAAGGTGAAATGAAACC	59.91
contig01863	2135	2438	304	AGTTGGGTGTTGACATGGATAA	59.218	AGGGAAAAGACTCAATGCAA	57.393
contig01863	2516	2881	366	TTCGATCAATTCTCCCACCT	59.483	GATGCTTTCTGCATTCACCA	59.805
contig01864	350	653	304	GAGGATAACCTTTAATGCGTGT	57.352	GGAGAGCCAAAGGCCACT	60.349
contig01870	924	1181	258	TGTTGGATCTTCCTATTGATGC	59.046	AGTGGCCAAATGAACACTCC	59.973
contig01870	9651	9893	243	TCAAATCTGCTGTTGTTTCTGG	60.284	AGGGCCATGGGTAATTTTGT	60.431
contig01872	4791	5085	295	TTTCCTTGTTGGCACCTGAT	60.495	CACATGCAATGCCTCAGATT	59.679
contig01883	2634	2835	202	CAAACCCTTGTGTGTGGTCA	60.454	TTGTGGCTCCTCCTCAAGTC	60.386
contig01889	809	1095	287	TTAACGACGAAAGGGAGTGG	60.103	ATACAAATCGGAGGGTGCAT	59.273
contig01889	5038	5256	219	CATCACTGGTTGGAAATTGAGA	59.971	GCTCGTACCTCGTGGTTCAT	60.142
contig01899	915	1170	256	TCAATCCAAAATCGGGGATA	60.088	CGGTCCCTGTTTGTTTTGTT	59.869
contig01903	3569	3725	157	TTGAGGGGTATCTACTGTGTTGAC	59.455	CATTTTCCCCAAACCTTTCA	59.772
contig01905	5141	5374	234	TTCACATTCACGTTCGCATT	60.119	CCTTAGTTTGGCGCTTTCTG	60.011
contig01905	12594	12806	213	GCACCAATCATTTTCGGAGT	59.939	GATGGTGAAGACAGGGCAAT	59.934
contig01909	7863	8036	174	CCCCAATTACAACAATGCAA	59.277	GGGTTGAAACTTGCCACAAT	59.836
contig01918	28	347	320	CATCAGGGGTGGAAGAAAAT	58.836	AACAGAACAACGGCACCTTC	60.156
contig01919	962	1180	219	TGAAAACTCGGTTGACCAAA	59.145	GGGAAACACACATTGAACTCG	60.403
contig01924	352	605	254	CAACTCATCAGGCAACAAGC	59.445	TTCCTTTGCTCCCAACAATC	60.051
contig01924	3019	3251	233	GGTACAGACAGCAACGCAAA	59.911	CAAAGGAGAGGGAGGGAGAT	59.63
contig01939	450	584	135	GGAGTAAACATATCCCTTCTCACA	58.586	TTGGTTGGATGGTGGAGAGT	60.363
contig01943	2677	2896	220	ATTCCAAACACCACCTCCAC	59.679	AACGCAGAATTTGCAGAAGC	60.531
contig01957	63	316	254	TGCCATATTCCTCGAAAACC	59.901	GTCGCTTGACATGTTGGAGA	59.837
contig01961	1689	1986	298	TGGTCCACAACTAGCTTTGTCT	58.912	CCACATGGGTGCTTAATTTG	58.892
contig01975	1698	1902	205	AACAAGAGAGGCAGGGAGTG	59.45	TGCTTCTAGTCGGTGGTCAG	59.034
contig01978	257	475	219	GGAGTAAACGGATCTCTCCTCA	59.713	TTGTTTGACCCCTCTTGAAA	58.173
contig02000	10913	11158	246	GAGCCTCCAAGAAGGAAAAT	57.464	TGCAAAACCATCTACAAGAACC	59.134
contig02004	2097	2383	287	CAATCTACCCACCCACCCTA	59.665	GATGCGCCTTGGTAGAAAAT	59.186
contig02004	2364	2553	190	ATTTTCTACCAAGGCGCATC	59.186	CTTGACTCATCGTCCGAACA	59.831
contig02010	2508	2686	179	GTTTGAGTACGTGTGTTTATGAGAC	57.032	TGACAAACAGCATAACACCCTA	58.227
contig02022	6760	7015	256	TTTGAACGCATGATTTGTCG	60.644	TTCAAACGCGCATTGATTAG	59.842
contig02028	6619	6960	342	TTTTAGCCTTGTCGCCACTT	59.883	TTTGGATCTGGACAAGTTTGG	59.956
contig02028	7505	7844	340	CGGGTCGAATAACTTGAAGAA	59.211	AAGATAAGCCATTCGCAGGA	59.807
contig02028	10642	10870	229	TCACGAAAAGCGAATTGATG	59.809	TTTCGCCATTTTCAAGGTTC	60.053
contig02028	11148	11409	262	ATGAATGCCAGGAGCATACC	59.923	CAGAGTCTTCCCCACACCAT	59.962
contig02034	26668	26799	132	CCCGATTTTAACGGGGAATA	60.839	GGTACGGGTACGGGTATGG	59.94
contig02037	2259	2433	175	TACCGCAAGTTCTTGACTCG	59.072	AGGCACTATCATCACGCAAG	58.903
contig02037	4027	4213	187	GCCCATTATCACTCACAGGAA	59.947	AATCCTACGTCAAGCACAAGA	57.496
contig02037	6132	6255	124	TCCTCTCTCTCTTCTCAACCTCA	59.748	AGAAACTGTGCATCGCAAAA	59.469
contig02043	10028	10283	256	CCAATAATTCTCGGCCTCCT	60.411	TCTCTCCGATCAATGTGCAG	59.942
contig02061	4729	4983	255	TGATGGCTAGTAGACCCCAAA	59.578	CACTTAACCCGACCGTTGTT	59.891
contig02065	1074	1468	395	TCAGGGCCAAATAAAGTTCG	60.067	CTTTCCCATTCTTCAAGGTCA	59.157
contig02076	5124	5276	153	TGGTGGTTGTTGGTCAGAAA	59.976	CAGTTAGCCTTGAGGGATGC	59.836
contig02088	1366	1485	120	TGCGTGACCAAAACAGACAT	60.16	AATTGGATGCCGAAGAATTG	59.901
contig02088	5895	6195	301	TCCTTATGAATTGGGGTGGA	60.126	GCTCTGGGTCTCAAAGGTGA	60.386
contig02090	7688	7933	246	TGCGTGAAACAAGTGGAGAG	60.025	AAGGATGTATCTCAGGACGAATG	59.496
contig02090	9397	9643	247	AGAGCGATGGATTCAAGTGG	60.218	AGGTTGAACTGATGATCTCGAA	58.792
contig02092	936	1253	318	AATCCGAATCCCACACAAAA	60.17	TTGATGCGAGAACTGACCTG	59.984
contig02092	7545	7832	288	CAAAACTACTTTCCGTCACCAA	59.174	ACGGTGCTTTGAGTTTGACC	60.156
contig02103	1397	1746	350	TGTTGGGGTACTAAGGGTGTC	58.826	AGGGGTCCTTGAGGATGAAA	60.822
contig02103	2263	2582	320	CATGCATCAAAATCCCAACA	60.321	CTCCTTAGCCCTTTGCCTCT	59.976
contig02118	1479	1788	310	GAATTGCACTCAAGCGATGA	59.955	GGACCATAGCACACCCTTGT	59.851
contig02124	10698	10928	231	GTTGTGCACCCTTCACACCT	61.03	AGTACCGCATCGGTTGTCAT	60.406
contig02128	772	1070	299	GTAGCGAATGGAGAGGTGGA	60.218	GGAGGCAAAGGTCAGATTCA	60.195
contig02128	8400	8766	367	GCATCGTAGCATCGAAACAA	59.839	TTCTAGTCCTTCGGGAGCTG	59.569
contig02129	3116	3463	348	GCTGTCTTGCTCATTGCTTG	59.746	CGGTTGATCCTAAAGTGTCG	58.228
contig02129	4228	4466	239	TGACCAGAGAGACCTATAGCACA	59.018	CCAGTGGCCATGAATACATCT	59.828
contig02129	4454	4592	139	TCATGGCCACTGGTTTTAGG	60.883	TGTGGCTTAAAGAGAGCAGGA	60.139
contig02129	5624	5913	290	AGAATGCCCTTCCACGAACT	61.019	ACATGATGGGAGCAACAACA	59.967
contig02129	10820	11033	214	CTACCATCATTGCAGCCAAC	59.152	TGATCACAAGAGCATTTGCAG	60.003
contig02129	18815	19007	193	TGGAGGAAGAGACCTCTGGTT	60.237	TCAGATTTGGCCGAGAGTTT	59.813
contig02159	2979	3275	297	TCATCAGCCTCCAATTCCTC	60.158	TGTGCAACTATCTCCCATGC	59.679
contig02159	9289	9520	232	GGCAAACAGCCAAAGACAAT	60.118	TACTGAGGCTCCTCCATGCT	59.973
contig02165	21114	21405	292	TGGAAGCTGTGAATGGAAAA	59.247	GTGGATGAAAATTGGGAGAAGA	60.299
contig02171	170	295	126	CAAACAGCATTATCGGTTGTTC	59.519	AAACAGATCCCTCCTCACACA	59.564
contig02171	612	788	177	ACCATGAGTTATTGAACGGAGT	57.605	CGCTAAGCATTGGATATTTCG	59.725
contig02172	4678	4909	232	CCCACAACACCACACAGAAG	60.039	ATGTGTTTGGACTGCGATGA	60.12
contig02181	748	1040	293	TCGACCGATTACTTCCCTGT	59.55	GGCTTTGTGGCCCTAATTTT	60.312
contig02181	1800	2019	220	AGAGAAACAACCCCACAAGG	59.037	GCCGGCAACATATGGTAATC	60.182
contig02196	37	225	189	GTGTGTGTGTGTGTGTGTGTGT	58.828	AGTTGGTTGGCAGTGCTGAT	60.721
contig02209	160	281	122	TTAACATCATCGTCTCACCATC	57.544	TCTCAATGATACAAGAGAACTGACC	58.84
contig02222	760	994	235	ATTCTGAAAGGGATGCCAAA	59.505	TTAGCCAGAAACCAATGCAG	58.917
contig02222	2299	2505	207	CAGCCTGATCGGAAGAGAAC	59.95	CCTGTTCGACTCTCCACCTC	59.835
contig02222	7967	8126	160	TCCAGTGAGATGGCTCAAAA	59.369	AGGGGTTGCTATTTCCAGGT	59.827
contig02222	9268	9493	226	GATCAAAATGGTGCCAGAGTT	59.045	CGACAATTGCTGCCTTATCA	59.833
contig02222	10732	10880	149	CGAAACCCCTGATGAGAAAG	59.665	TGCCCCATCATAATGTACCC	60.414
contig02229	2870	3150	281	AAGGGGTGGTGTTTAGAGACTT	58.2	TTCTCAGCTTCCCATGCTTT	59.955
contig02229	3914	4193	280	CACCAAGCACAGGATGGATA	59.522	TGGAGTCAATGCGATGAGAG	59.942
contig02238	912	1186	275	TCTTCTACCGTCGATATTTGTAGG	58.779	CGAGTGTTGATGGGTATCTCG	60.523
contig02238	1665	1975	311	CTCATGCTTGTTATCCGTGAA	58.785	ACCATGACACCGTATCCACA	59.682
contig02238	3838	4044	207	GAGAGCATGGATTGTTTTCCA	60.066	GTCTCGCGGATGCTTCTTAC	59.985
contig02246	5140	5400	261	TGCCAACGCAACAGAAACTA	60.436	TAGGTGGCACATCCATGAAA	59.924
contig02247	6	242	237	GGGAGAGGGAGAGAGGAAGA	59.883	CCCACGACGGGTGAGAAT	61.946
contig02247	5726	5848	123	CAAGTAAGAGCGGGTTTGGA	60.241	ATGATCCCCACTCAACATCG	60.747
contig02256	8599	8853	255	TGGATGGACCCTATTATCAACA	59.158	GGAGGCATCCTTAAGAAACAAA	59.609
contig02256	15067	15263	197	CCGGAAGTTGGGACATTTAT	58.762	CCGATGACCTCAAAATTGGT	59.79
contig02256	19185	19443	259	GATGGAAAGAGAAAGTGAATGC	57.928	TAGCTCCATTGCTCCCAAAG	60.344
contig02266	1470	1629	160	CATGAAATAGAGGCAGTACAGGAA	59.687	CCCCTCTGCAAATAAACGAA	60.067
contig02266	2222	2392	171	CTGATACGTGCAAATCCAATCT	59.114	TTCCAACCATTGCAAACTCA	60.088
contig02266	2458	2601	144	GTTATGAAAGGCTGGCTTGG	59.708	CTTGTGGAAGCCGAAACAAT	60.11
contig02269	408	667	260	CTTAGCCACGACGAAACTGG	60.817	GGTGTTAGCCATCACGCTTT	60.14
contig02269	661	904	244	TAACACCGACGCAGAAGTGA	60.449	CAAATCAACACCGCACAAAG	60.149
contig02269	3356	3486	131	CAATTGACACCCTTGCCTCT	60.111	AGCTGCACATCAAATCCAAT	58.173
contig02285	1539	1815	277	TTGCATGAGTCAAGATTGGA	57.743	GGAGATAGGACGGAGACTTCA	58.337
contig02285	4395	4543	149	TGCTATGGTGTGCCATTTCT	59.152	TGGAAGCAGCTAATGCAAAA	59.585
contig02285	4888	5173	286	CATGATGCTTCCAAGACCAA	59.648	ATGGAGGAGGGCAAGAGAAT	60.037
contig02295	7726	7914	189	TCAGATTAGGCTCGGCTGTT	59.978	TGCGGCATACACAATAAAGA	57.817
contig02295	17111	17304	194	CCCCATTACCTAGCAGGTTG	59.448	AACATTGGCCTGCACAAAAT	60.374
contig02295	17284	17607	324	AATTTTGTGCAGGCCAATGT	60.374	CAGGAGCATCCCTGTCTCTG	60.966
contig02300	8453	8704	252	TCTGAGTTTGTTGCGCTCAT	59.596	TCTTTGAAGGGTGGTGGTTC	59.943
contig02300	14258	14477	220	GCGATTGTGCCTTCCTTTT	60.207	TGAATGAACCAACTTGCTCTG	58.912
contig02306	7245	7458	214	CAATGATTCGGGTGAAATCC	60.133	TAGTTCTGGACCATGCGACA	60.263
contig02306	9154	9338	185	AAAACCAGTTCTCCACCTCCT	59.101	GAAACAAAGTGCGTGTTTGC	59.371
contig02307	6191	6447	257	CAACGCGGATCCACTAACAT	60.914	TAAGGCACCATGAATGCGTA	60.096
contig02308	2957	3286	330	CGACTGTGGAAATGTTGCTG	60.301	GCCTACCATGAAGCTGGTCT	59.313
contig02308	3604	3851	248	AACATGCATTGGAGACAAAGG	59.985	TGCAGTTTGAGGTTCTGCAT	59.445
contig02308	3762	3965	204	CCTGGGATCTCAACCTCAAC	59.505	TAAAAGCCAAACACCTTTGC	57.954
contig02312	32	236	205	TTCCTAAGAAGCGAGACCAGA	59.205	GCAAGTGCTGTATTGCTCATTC	59.917
contig02313	5292	5505	214	GGAAGAAAATGACGCATTGA	58.697	AATGACGCAGGGTATCAACA	59.002
contig02325	5481	5711	231	CCAAGAGACTCGGGAACAAT	59.137	AAGTTGGCGAAATGGCTTTA	59.72
contig02325	9352	9518	167	AAAAGAACATGCGGTTTTGG	59.975	TGGGAAAATGTCTTCTCTGTTC	58.293
contig02325	12352	12565	214	AATTGAACCAGATCCCTTGG	58.836	AAGCCTAAAACCAGGAAGCA	58.973
contig02325	13174	13548	375	CAACTAATGAGTCGAGTTCTATTCC	57.666	GCATTTTGGAGGCTATTAGGG	59.943
contig02327	788	1124	337	CCAGAGGGGTTGGTTACATC	59.259	CAGAGCCTCATCAACTGCAA	60.136
contig02330	644	852	209	ATCACACACAACACGCCACT	60.08	TGTGCAGGGGAATTAATCCTT	60.678
contig02330	1579	1844	266	AAGCGCCATGTTTTAGTGCT	59.911	GGAAACGGAGAAGAGGAACC	60.052
contig02330	1950	2077	128	GATCCTACGCTCGTCAGTCC	59.834	TCCACACGGAAACAGAAACA	60.128
contig02330	10348	10613	266	GGCAACCTACAATGCCATAA	58.508	CATGACAAGGTGCTCAATGC	60.272
contig02330	10627	10915	289	AATTTCCTGGCCCCACTATC	60.152	CTGCCCAAGGTGTTCCATAC	60.375
contig02330	15152	15415	264	GGCCTCAAAATGAAATGGAC	59.368	GCGGCGGTGAAAATTATAGA	60.061
contig02338	3939	4322	384	AGCTTATGCTGGTGGCAACT	59.904	TGCAATGTCTCCAAAGCAAG	59.988
contig02338	4541	4763	223	GGAGGTGAAATCGCACATTTT	61.225	ATTGCAAGCATCACCATTCA	60.08
contig02338	4733	4911	179	GAGGGAGTTGGTGAATGGTG	60.363	GGATGCTGCGATTTTGTCTT	60.221
contig02338	5026	5297	272	ACGGATTGTTGGTTCAGAGG	59.966	CATCATGAGAGGGAGGCATA	58.617
contig02339	9963	10187	225	GGCCAACTTTTATTTTCGTAGC	59.215	GCGAGATTCATGCATATTGACT	59.213
contig02339	10178	10422	245	TGAATCTCGCTTCATGGTAATC	59.186	CACACAACATAACGTCACACACT	58.546
contig02339	11032	11234	203	TTTAAACGCGAGCCCAATAC	60.095	CCTACGAGGTCCGACGTAAA	60.125
contig02357	467	681	215	CTCCTGAACTACACCTCAAAATCA	59.69	GCAAGAGAAGGATACATGTGAGAA	59.789
contig02369	781	1168	388	GCAATTCAGGCTTACTTAGTGTCTT	59.451	TGCACAACTATATGCATCGTG	58.243
contig02369	1844	2036	193	CATAATGGATGGCACGTTGA	60.343	AGAATGCTGAAATGCCTGCT	59.985
contig02369	6868	7043	176	AATGCCGAAGAAGAAGACGA	59.955	TGGACTCGGATAGGAACCAG	60.065
contig02369	9903	10218	316	CCTGTCTCCAAGGCATCTTC	59.803	GAGAAATCACCGCCCAAATA	59.901
contig02369	14836	15229	394	GCTTCACTCCACTTCGCTTC	60.142	CAAGCACTTGAGCAGGAACA	60.175
contig02373	2105	2298	194	ATGCTTCGCAGGGAAACTTA	59.845	CCTCGATGGATGGAGAAAAT	58.934
contig02373	3329	3480	152	GGGGATGGAGTGGAAATGA	60.675	GGCAAAAGTTGTAGGCTTCG	59.883
contig02373	3665	3909	245	ATTTCCTCTCCCGACTGGTT	59.935	ATCCCTTAGGTCCCTCTCCA	59.89
contig02375	16064	16311	248	AATCCGTCGGCCTAAAAGAT	59.93	GACCACCGGAAGAATTCAAA	59.91
contig02375	17022	17397	376	GGGGAGCAACAAAATAAGCA	60.074	ACTCGATTCCTTCCCCTCAT	59.896
contig02379	2104	2424	321	TTCCTCAACCAACCCAAAAC	59.807	AGAAGGACTCTGGTCCGTGA	59.835
contig02379	3045	3255	211	GGGAAGGAAAGACATCTTAGACA	58.77	ACAAAGCACGAGCGAAATCT	60.022
contig02380	7608	7892	285	CGCAGTTGTGACATCCTTCT	58.882	GCTCTAATAGTGTGATATCGGGACA	60.724
contig02389	2176	2413	238	ATACCCAATCCGAGGGCTAC	60.173	GGAATAGGAAGACGCCATGA	60.036
contig02389	7732	7978	247	AAGCGGCATTTATGTCATGC	61.001	AACACATTGTTGCCCTCCAC	60.823
contig02389	11082	11326	245	TGCTTCCATCCTCATCTTCC	60.158	ACGTGCCTCCACCTATTTTG	59.993
contig02396	426	687	262	GCCAACCTGCTTCTGTTTGT	60.299	ATGGTTTGAAGTGTGCGTTG	59.615
contig02396	668	924	257	CAACGCACACTTCAAACCAT	59.615	ACTGACACAGCACGCTCTTG	60.251
contig02396	15252	15402	151	TATGCTTTTCCCGTCATGTT	58.093	CCATTCCTCGTTTTCACGTT	59.971
contig02398	11455	11654	200	TGGGGATGGCTAAACTAACG	59.953	CTACACGCCTTAACCCTTCG	59.763
contig02406	5978	6213	236	AGGTTTTCCATTGGGGAAGT	59.668	AAACCCAGCCCAATAAAAGG	60.177
contig02423	2599	2756	158	GGGGCTGCTAAATGATGTTT	59.046	CGGTTCATTGTCACTCCTAGC	59.749
contig02426	1410	1675	266	TCTAAGCAATGGGGAAGTCG	60.206	CGGAGGTTGAGGGGATATAA	58.855
contig02426	6393	6620	228	ATTCAACCAATCTGCCCAAA	60.309	TGTTGGTGGCTGTATCAAGG	59.566
contig02426	7008	7180	173	GACCTGGCCACTTTAACTTTTG	60.035	GAAGCTACACTGACTGCTTCTCTT	58.568
contig02426	9335	9655	321	TTTGCATGATCCCAGATGAG	59.604	GGGAGGATGAGGGGAATTTA	60.089
contig02427	8117	8285	169	CCAGTGAGAGTGGTGGGGTA	60.976	CCTAGGTCATGTGAGGGATCA	59.935
contig02427	13096	13355	260	AGAGGGAGCAACAAAGGTGA	59.844	CCTTGTATTCCGAAGCCCTA	59.178
contig02466	196	433	238	CCCCATTATCATAGGCATGG	59.994	TTCAACGCCACGTTTTATCA	60.111
contig02466	4981	5256	276	TTGCAATCAAAGTCCGAGGT	60.636	TCATGCTTATGTGCATAGTGGA	59.21
contig02472	4432	4724	293	TGTTCATGCCGTGGATATTT	58.846	CAGGTGCATCAGGGACATTA	59.522
contig02472	6594	6800	207	TGAGGCGATGGTACAGTTTG	59.716	CACGCCATTAAACAAGGACA	59.585
contig02476	2484	2781	298	GCACGTGAGCATCATGAAAT	59.685	GCGTTTTCACATTTGTCTGC	59.326
contig02480	3654	3832	179	AACTGGCAGATGGAGCTGAT	59.834	AACGACTCGCCTAGCTGTTG	60.592
contig02485	4243	4517	275	TGGTATTCCGACAGCAAACA	60.111	ACACTCCTGCCTTCCCTTTT	60.11
contig02485	7216	7361	146	CCTGCACAATTCCATAAGCA	59.688	TGGAATCCTGGTACAAACTGA	58.062
contig02485	9265	9470	206	TGCACGCTAGTTGTTGAAGG	60.05	AATTCAGTGGCCTCAACTCG	60.255
contig02492	6669	6825	157	AAGGAGATGGTGCCGTAGTTT	60.012	TGATAGCGTGCGTTTCACAT	60.288
contig02494	981	1215	235	ATGTCACGGGCTTGAAAATC	59.939	TGGACCACCTCTTGGTAAGG	59.959
contig02494	3732	3878	147	ACGGTGCTACTCATCCCACT	59.604	TTTCCCTCTCTCGCAGTTGT	59.989
contig02494	4230	4464	235	TGTTCACAAGTGGTGGGTGT	59.89	CGAACACGGTTGAGAGTTGA	59.873
contig02494	4230	4572	343	TGTTCACAAGTGGTGGGTGT	59.89	GAGTTTGCGACGGAAGGTAA	60.249
contig02494	4445	4572	128	TCAACTCTCAACCGTGTTCG	59.873	GAGTTTGCGACGGAAGGTAA	60.249
contig02498	2225	2466	242	GGGAGCAATGCAGTGAATAAA	60.089	TGGCAACACACTTACTGAAGC	58.989
contig02545	2470	2754	285	GGATGATGGCCCTTCTCATA	59.854	GCCCCTCTCCTTGTCTTCTC	60.336
contig02545	3881	4032	152	TGGTCCAGTTCCACAACAAA	59.976	TCTCCATCTCTGCCAATCTG	58.905
contig02546	3795	4019	225	CGACAAGAGAAATTCGTCCA	58.847	CCTCTCCCAGCATTTGGATT	61.345
contig02550	2800	2987	188	CCATAGATTTCTCCCAGCTACTT	58.022	CGACCTCTAGAACAGGAAATGG	60.123
contig02562	522	885	364	GGCGCCAAAAGACTATGATG	60.606	ACATCCTCGAAGGGCTTCTT	60.212
contig02562	9286	9498	213	TTTGGGTGTGTAGGTGCTGA	60.152	GCCATCAATCTTCAGGGAAA	60.014
contig02569	1227	1473	247	CGTCTCTCCCAACGTCTCTC	59.986	CTTGCTGCGTTCTTTCTCCT	59.757
contig02573	1503	1644	142	GTTTTCTTTGGGTGGTGACG	60.388	TCAAGACAGCACCATTCGAT	59.245
contig02577	2146	2380	235	TGCAGGGATCAAATGCTTTA	59.257	CATCTCCTTTTCCACCCAAA	59.903
contig02577	12585	12880	296	GGAGGCTCTCAACCTCACAG	59.986	TGCAACAAGCTTCATTTCCA	60.379
contig02577	15724	15974	251	AACCCGAGATTGTTGGAGTG	59.966	GGCCACAGAGTTGGAATGTT	59.973
contig02577	18264	18398	135	GGACCACTCCAGACCTCGTA	60.112	ACGCAAGAGAGGTGGCTTTA	60.015
contig02581	1994	2206	213	CTGGAAATCCAACTGCCATC	60.461	CACCTCACATCAGCCCAAAT	60.924
contig02581	7852	8048	197	TTGTCGTCCATCGGTATAAGG	59.831	CACTAAGCCGTCCAACCACT	60.171
contig02582	2072	2317	246	CGTCATGGAAACATTATAGTCG	57.225	TGCAAAATTGTCGTGTTCTCTC	60.292
contig02582	11049	11271	223	GAATTTGGGATCAACCAGGA	59.727	CATTATGGATTGAATGCTCACC	59.301
contig02583	20714	20959	246	CGGTCGGTAGAGAAAATTAAACG	61.145	GGGATCCAAAAGGAAGGAGA	60.38
contig02591	5340	5508	169	CTTAAGTTGCATGCTTTCACG	58.644	AGTTTTCGCTTGTGCTTGCT	60.197
contig02598	1126	1520	395	TACCATCGCTGTCGTTTCTG	59.864	CGGGTCGTTACACGTTTCAT	60.807
contig02607	543	671	129	TGAACTCAGCCACAAACTGG	59.873	GGCTCCATTCAGGAGTTGAT	59.094
contig02618	4868	5023	156	CATTGGATCCCCTTACCTCA	59.744	TCAGGTTTGGTTTCCCCATA	60.162
contig02618	5176	5366	191	AAAGTGGGCTAGGCAACAAA	59.747	ATGAGAACCTTTGGGGTTGA	59.381
contig02629	4916	5221	306	AATTGACACACACCGTTTCG	59.465	ACAGGCCGGTGAAGTAAGAG	59.353
contig02629	5168	5328	161	CGTTATCTTCGAATAGCATGAGG	60.121	TGCCGCATATACACAAAACTG	59.64
contig02629	5708	6024	317	GCATGAGCGAGGTAGAGAGC	60.271	CATCACACCTCAACAACATTCA	59.465
contig02629	9718	10016	299	GCTTGGAGTTGGTGTAACAAAG	58.814	AAGCCCAGCAAGTTCTTCAG	59.615
contig02629	10595	10930	336	ATGCTTCAACTGGTGGTTCC	59.973	CGTTAGAGTGACAAAATACTCCTGA	58.941
contig02629	20670	20843	174	CGCTTTTGATGGCGAAATAC	60.588	AAACACTCCGTAACGCAACC	60.037
contig02639	3133	3460	328	CTTCCTCCCATGCTGGTAAA	60.066	TGAAGCAAAAGCCAGAAACC	60.365
contig02639	4206	4511	306	CCTCGCAAAGACACCTCTTC	59.989	AGTGGCGTTACTCTCCAAGC	59.501
contig02647	3013	3298	286	TGGACATGCTTGCTGATTGT	60.272	GCAAATCCATCCTACCCAGA	59.894
contig02650	6914	7090	177	ACTAGCAGCTGGGGCTGTAA	60.037	TAGGCTATGTGCAGCCAAAC	58.945
contig02660	838	1219	382	ACGTCCATCCCAACAAGTTC	59.827	GTGGGAATGTTTGCCGTAAG	60.365
contig02660	1911	2139	229	AGCTTCCTCGGTGAGAGTGA	60.135	GTGCAACATTGGGATCTCCT	59.934
contig02660	2809	3000	192	GTCATTGATGGATTGGCTGA	59.456	CACCTCCACGTCCTCATCTT	60.112
contig02667	1928	2141	214	CAAACCCAAACCCAACTTCA	60.756	CATCGCCACCTCATTCTACA	59.673
contig02667	2832	3041	210	CTTTCTTTCCGACACGAACC	59.711	AACTGGAATCGCAAACCATC	59.939
contig02667	10482	10824	343	GGAGGCTGCTCGCTCCTAT	61.951	GATGGGTGAGTTGTTCATTGC	60.377
contig02670	6594	6813	220	TGGTGTAGCATGGGATTGTC	59.374	CCTACCCAAGTAGAAGAGGATGAA	60.018
contig02670	7807	8010	204	AGCCTACCCATAAGCCCCTA	59.945	TTGCCACCAAGTGAGTGAAG	59.873
contig02670	20207	20591	385	TACCAGTGTTGAGGGCCAAT	60.375	CCAACGACCTTGAAAGAGAGA	59.458
contig02670	21949	22203	255	ATTTTGGTATCCACGCGTTC	59.829	GATACTCCAGGGACGAACCA	59.927
contig02670	22510	22633	124	GGTTTGGAGCAACTTGGGTA	59.971	CCGTTCTATGATTAGGAAATGG	57.662
contig02673	3943	4156	214	TTGCACCCTTGTTCACACAT	60.008	AAAGTCTCGTGCCCTGAAGA	59.989
contig02673	4532	4788	257	GACCCTCGATACCAAGACCA	59.927	TCTTCACACCATCACGTTCC	59.525
contig02673	4797	4951	155	ATGGGAAGCATGGAAACAGA	60.461	AGCCAAAGCAAGAGGAACAG	59.615
contig02674	957	1313	357	TGCAGTATGGGTTGTGAAGC	59.722	GTAAAGGGGTGAGGTGCAGA	60.111
contig02680	8841	8986	146	TTAGCTTTGCTGCTTCCACA	59.752	AAGGAACCACTTTGTTCAGCAT	60.04
contig02687	4294	4565	272	CAGCACCATGTCACACACAC	59.602	TAGTCGGGCTTTGTTCCTTG	60.241
contig02687	7191	7567	377	TTCGCACTACCTACCAGCAA	59.488	ATGACTGGGGTGGTTCGATA	60.195
contig02703	631	873	243	CATCAGCGTTGCATGTCAGT	60.907	GATGTCATGTTAGTTGCTATGGAAG	59.135
contig02703	13246	13396	151	TGGCGATTTCCTATTTCACA	59.112	GCCAAACCATACACACACGA	60.436
contig02706	2668	2961	294	AAGGCCGACTTTGAATACGTT	60.014	ATTTACCGTCGAAGCTGTGG	60.132
contig02706	3087	3275	189	TGAGTTAGTGTTGAGCTGCAGAAT	60.483	AACTAAAGCACAATGGGTTGC	59.148
contig02716	356	551	196	CCTGGGGAGAGAGGTAGGTC	60.066	CAACCTGTGCAGTGTGTCAA	59.316
contig02716	1940	2107	168	GTGCCCCGTAAGCTTCTTTT	60.612	AAGCGCATAAAGTAACCACCA	59.661
contig02718	425	743	319	CACTAGCCAAAACTTGATTAGCTTC	59.877	TGGTCCCCTTTCACACTTCT	59.549
contig02718	10111	10277	167	GATTCCAAGGGACCCATTCT	60.133	GCTCCCACACCACTCCTAAT	59.018
contig02723	12	278	267	GGAGATGCCTTTCTAGCTCCT	59.094	ATATGCGCAAGGGGATACTG	59.945
contig02724	524	851	328	TGGATTCTGCAAGACTTTGTG	58.912	AATTGGAGTGGTGGACGAAC	59.827
contig02734	1025	1358	334	TGAATGTGCGTGTGAGTGAA	59.868	CGGAGAGAAACGAGATCCAA	60.331
contig02734	1552	1726	175	TCCTTCGGTTGATCCTTTTG	60.044	CGTTAAGATGGGGCTTTCTG	59.702
contig02734	9141	9307	167	GGGAGGGTGAGAGGGTTTTA	60.298	TCACTCTTTCCCCACGCTAC	60.255
contig02740	2374	2551	178	TGTCCCCACAATAATCACGA	59.774	TCGTACTTGTGTGTGCTTGAGTT	59.894
contig02741	4966	5185	220	ATTCAGCCCAATGTCTGAGC	60.226	TGGATCAATAAAAGACCACCAC	58.812
contig02744	7498	7855	358	CACAACACGAGGGGATCTTT	59.966	ACGATGCGTGTTAGCTTCAG	59.101
contig02744	7695	7973	279	CGTACTCCGTAAGGGAATGG	59.448	TGCGAGGGTGAGAACATAAA	59.272
contig02744	7695	8018	324	CGTACTCCGTAAGGGAATGG	59.448	AAAGCAGGGACACAATCGTC	60.119
contig02744	11058	11289	232	GTTAGTGGGAGAGGCTCAGG	58.891	TCCTCCTTCATCTAGACCTAACTTT	58.154
contig02788	26	245	220	ACACACACACACACACACACAC	58.828	TTCGCCCAATTCACCTAAAA	60.427
contig02788	5735	6004	270	TTCTGCCGAATGCTTCAATA	59.401	ACATGGCAACAAAAGCATCA	60.119
contig02813	3901	4216	316	TTCAGACGAAGACGAAGCAA	59.716	TGCATCATTTGGACCATCAC	60.339
contig02823	740	993	254	GGGTTTATGATTTATGACAGTCCAC	59.906	CATGAAAGACACCCCTCATTT	58.898
contig02823	2458	2694	237	GGAATTGTTTATAAGTGCCTCCAC	60.133	TCCGTCATATACACACACACACA	59.82
contig02832	3743	3916	174	TCTCTTGGGTTGAAGGTGCT	59.844	TCATTTTCATCCAGCCATCA	60.009
contig02833	317	583	267	TTCTCCAATGCACCCATAAG	58.572	CGGAAATGGAAACTGACACC	60.353
contig02833	7768	8007	240	CTCCGGCATGAGAAAAGAAA	60.323	TCCTCCAAGCAGTATGAAAGC	59.467
contig02833	13772	13906	135	CTTCAATGCCCTCAAACCAT	59.933	TCTACCACCCAATCAAACCA	58.821
contig02833	15782	16094	313	TGTGCATCCTCTTCCCTCTC	60.349	CCTTTTCCACCATCTCTTGG	59.521
contig02846	755	971	217	CTTCTCGACCAAACCTGCTC	59.989	TCCTTGGTTGCTAATCAATGTC	59.091
contig02852	1725	1925	201	TCAAGGTCTCTCATCCCAAAA	59.656	TTGGATCTGAAGGGATAAATGG	60.143
contig02852	7154	7396	243	AAACAGCTCGAACTTCCATGA	59.867	CAATTGTCGCGGCTAACTTT	60.264
contig02869	3985	4378	394	CTCACGTATGCCCAAGTTCA	59.716	GGCTCTTCTCAATGGTTTGC	59.82
contig02873	335	695	361	TCCTCGTCCAAAGCCTAAGA	59.948	AAGGGAAGGGGATGAAAGAA	59.875
contig02873	1095	1340	246	TATGGCAGCGAAAACCCTAC	60.096	TTGCTGCTGCTGATTATTGA	58.173
contig02873	1518	1863	346	TCGTCTGGATTTTCCTTTGC	60.192	TTCGGTTAGGTAGGGGAGTT	57.67
contig02882	501	781	281	TCACGATCCACCACAAAGAA	60.088	CGGTTGAGGGACGTAGTTGT	60.028
contig02887	7826	8116	291	AGCCACCACTCTTTGCAACT	59.914	ATGGTGTGTCAGTGCATGGT	59.879
contig02896	243	614	372	CGCTTTGTAAAGAGACGGGTA	59.411	TTGTCACACTCACACGAGAGG	59.924
contig02896	3873	4178	306	GACATGGTATTGGGGTGTCC	59.91	ACCATGAAGGCGAAGAGTGT	59.727
contig02896	8012	8388	377	GAAGGCGTCACTCAGTTTCA	59.01	TTGCATTTCAGCAGTTCAGC	60.142
contig02896	10165	10419	255	TCGTTATTATCGCCACTAGCA	58.483	GGCAGACCAGGTTGATTTGT	59.973
contig02910	3167	3450	284	CCTTAAACAAGAGTCTGCGACA	59.557	CTTCTTCCATACTAAATCCCTCCT	58.324
contig02911	3916	4312	397	ACCACCACCTCCACTTATGA	57.84	TGTGTGTCCTATCCTCCTGCT	59.736
contig02917	7160	7471	312	CAACTTGAAGCCTGCTGTGA	60.175	TTCAAGAATCGCTCCAATCC	60.155
contig02917	7491	7743	253	TCAGCTGGTCGATGTTTTGA	60.39	GTGAATTTTGCCTCCGAAAA	60.053
contig02917	15729	15991	263	GCGGAAGCACATCTTTCACT	60.406	TTTCTTGCCTGCATTTGTTG	59.849
contig02917	16157	16442	286	GCATCACAACACGGATTGAC	59.975	GACCGAGTTATGCCCCAAA	60.848
contig02921	1820	1977	158	TATGTCCTCTGGACCCAACC	59.779	TCATCTAAGTCCTTCGTAGCATTC	58.976
contig02933	789	951	163	TTCCTTAGAGAAATGCAAGTGG	58.515	AAAGCAATTCACCAGTCTTACG	58.451
contig02938	313	578	266	AGCATTGCATTGACGGTCTT	60.667	GTTGGGCTGTATTCGAGTGG	60.517
contig02938	2132	2395	264	TGCCCCTGTAGAAGGTAGGT	58.67	GTTCCTGTTTGTTTGCATGA	57.15
contig02940	5870	6094	225	CATTCTCATGGAAGGGTGAAA	59.918	AGCAAAAGAGGGGAGAGAGG	59.95
contig02940	6188	6417	230	TCATTCTCCCTTTCCCCTCT	60.008	GCCCATTTTGGCATCTCTAA	60.038
contig02941	2242	2503	262	GCCTCCACCCTCTCCATATT	60.293	CAAATCCGCAAACAGATCCT	60.074
contig02941	2692	2952	261	TACGGAGGAAAATGGAGTGC	60.074	GCCTTGAGCTCCTGATCAAA	60.483
contig02941	3800	3975	176	CACTCTCCCAACAATTTATATCTCC	59.335	ATGAGATAGGGGAGTGAGAGG	57.263
contig02948	4006	4190	185	CTCCCGCGTTTTCTGATCTA	60.344	ACCACTGCGTATCTCCCAAG	60.134
contig02953	742	1026	285	TGGTAGATGCATGGTTCTTAGG	59.111	CAAGGTGGGAAAGGAACAAA	59.942
contig02956	646	880	235	TGTTTGTGTGTCTCCGTGTC	58.062	CAAGCACAATCACAAGCACA	59.457
contig02956	1009	1134	126	TGTGTGGCTGTGTATCTTTGTT	58.214	CATGCATAAACACGAGCAGAA	59.887
contig02956	1117	1472	356	TGCTCGTGTTTATGCATGTG	59.307	CACAAAGGTACGCATCGAAA	59.729
contig02956	1346	1585	240	CTTGGTGTGAGTGCACCTGT	59.782	GGCACATGCACGTATAAACAC	58.984
contig02956	1576	1805	230	TGCATGTGCCTATGTGTTCC	60.549	CACCCAATCATGTACACACCA	60.144
contig02956	1701	2084	384	CAGTGTGTGTTTGTCCGTGTA	58.083	TACACCCAAGCATGGAAACA	59.964
contig02956	2064	2343	280	GTGTTTCCATGCTTGGGTGT	60.823	CATGCAAATAGACACAGACAAAGAC	60.109
contig02956	2478	2647	170	TGTGTGTGTTTACGTGTTTGG	58.002	AATACATTCGCACACATGCAC	59.488
contig02956	2566	2687	122	TGTGTGTATCTGTCTATCTGTTCG	57.005	AATGCAAAGCCACACAAACC	60.934
contig02956	2671	2893	223	TTGTGTGGCTTTGCATTTGT	60.157	AAACCCAACCACACTCAAAA	57.952
contig02962	346	510	165	CGGGAAACTTCCTTTCCTTC	60.046	ACTCTTCCTACGCCCCAAGT	60.132
contig02983	9491	9854	364	GCATCTCTTTTGGATTTCTTGG	60.075	TGTAATCCCCTTACTCGTGCAT	60.741
contig02985	532	781	250	TAGAGGGTCGGTGTCAGTGT	58.142	CAAGTGCCCTCTTGAGTTCC	59.844
contig02990	3091	3383	293	ACACGATCAACATCCCACAA	59.812	CCACAAATTATCCGCACCTT	59.823
contig02995	4200	4421	222	AGAAACATGGGTGGGTTCAT	59.116	CAAGCCAGGAATGATTAAAAGC	60.095
contig03011	5727	5901	175	CAGCTTGAGAATGGATGCATAG	59.867	AAACCCGTTTGCTAAAACCA	59.492
contig03035	614	865	252	GTGGGCCTACCTTACTGCAC	59.621	CCCTCTTGACTCCAGCGTTA	60.388
contig03036	1417	1750	334	CAACTGGGTTACCGGAAATG	60.22	GTCAAGATGCCATGTGTTGC	60.128
contig03042	2595	2839	245	TTCATCCCAAAGCACAAACA	60.088	AGAAAACAAACCCGCAACAC	60.015
contig03043	3638	3888	251	TGAAATGCCACAAACCAAAC	59.42	TGTGTTTTGCGAATTGCTTC	59.856
contig03043	3869	3997	129	GAAGCAATTCGCAAAACACA	59.856	ACCTCCCTCCGATTACAGGT	59.817
contig03043	4062	4299	238	TGCCATACTCGCTCTTGATG	59.972	GGTCAGCACGAACAAACAGA	59.88
contig03050	1967	2170	204	TTGACGGCAACATTAGCTTC	58.92	ATCGATCACCCATCCAATTC	59.568
contig03050	2147	2330	184	GTTCGAATTGGATGGGTGAT	59.611	ATAACTCGCCACAACCACAA	59.05
contig03056	14096	14439	344	AAGTCCCCGTCACATACTGG	59.844	TTCTTCGGTGTGAATTTGGA	59.097
contig03056	25599	25889	291	CCATGTCCCCTACCTCTGAA	59.92	CTTTCCCTGCATTTCACCAT	59.933
contig03064	2720	3000	281	CGTGCGTGCGAATATTTATG	60.117	AACAAACTCGTTCATCAGACCA	59.639
contig03064	6190	6487	298	GTTCACCGATTCGCTTCTTC	59.82	ATCCCGATCCAGGTTACTCC	60.154
contig03081	6024	6339	316	TGGAATCGAAAGCACTCACA	60.39	GACCCTATATTGACCCTGAAAA	57.132
contig03081	6079	6339	261	ATCTGTCTCTGCCGCTTACC	59.459	GACCCTATATTGACCCTGAAAA	57.132
contig03085	4591	4824	234	CACTGGACACATCTCTCACCA	59.721	CCAGGGGACATATTTGCATC	60.155
contig03100	4430	4735	306	TGAAGTTCGGCACCATTTTA	59.157	GCCCACAGATGGTTTTGACT	59.973
contig03107	7321	7605	285	TGTGTCCTCAGCCAGAGTGT	59.442	AGCCTGTGTGAAAAGGCAGT	59.914
contig03107	19017	19181	165	CTGTCACACCTCCAAAGCAG	59.461	GCAATGCTTCAGTCCCACTT	60.263
contig03111	558	767	210	TCCGGAGTGAATAACGGAAG	60.066	ATAAATGGACGCCTCGTTGA	60.469
contig03111	1023	1318	296	TGAGGAAACTTCCCATCGTT	59.526	TGATGATCTGCATCCATAGGTT	59.415
contig03117	6956	7224	269	GCCATGTGATGGGACATTAG	58.799	GTTGGGCAACAGAAAGGAAA	60.088
contig03119	9071	9307	237	TTCCAGCTACCCACCTTGTC	60.111	CGACGGAGAGGAGAGAGAAA	59.673
contig03122	517	802	286	CCCGGAACATGGGAGTTAAT	60.929	ATTCACCAACCCTCACTCCA	60.363
contig03125	478	603	126	AATTCAAGTGCTGGCTTGGT	59.74	ACGAGAGCCATGACCTTTTG	60.255
contig03125	585	845	261	AAAAGGTCATGGCTCTCGTG	60.255	GGGTGAGGATTAAGGACATGC	60.707
contig03142	6511	6660	150	TCGCAGTCGCATTACTTCAG	60.157	GGGCCATGATAAGTTGATAGG	58.406
contig03142	8487	8731	245	AGGAAGCAGGTGGAAGACAA	59.844	ACCACGCACTGCTTTACTCA	59.515
contig03158	2094	2280	187	CCCTTTCTTTCAAGTGGAACC	59.963	CCAGTCGATGAGAATGTACCC	59.42
contig03160	2297	2632	336	TCACACCAGAGGATGGTTCA	60.088	CAAGTTAGAAGCCATTGTGAGAG	58.213
contig03160	5348	5713	366	TCACAGCCTCAACAATGCTC	59.992	GCGGTATCTTTATGTGCTCGAT	60.486
contig03160	15012	15208	197	GGAATCGGAAAATCCAAACA	59.739	CAAATTCGCACATCGTCGTA	60.665
contig03173	2045	2206	162	ACTTCAAGGGGCAAAGGTTC	60.476	GGAATAATGGGCAGAAGCAA	60.038
contig03173	3308	3568	261	AGCGAAGCAGAGAAACGAAG	59.898	TCTGTCAGGATGCCATGTGT	60.121
contig03173	6266	6529	264	TCAAACACCAGCACAATCAA	58.675	CAAATGTGAAAACCAAGTCAGG	59.512
contig03199	2773	2998	226	GGTTCAGATGGTTGGAGGAT	58.792	TGGATCCCTCTCTCTCTCTCTC	59.13
contig03200	972	1193	222	TGCCTTTTGTAACGACCTGA	59.317	TCCTAATGAGGGAGAGGGACT	59.149
contig03200	972	1330	359	TGCCTTTTGTAACGACCTGA	59.317	ACATGTTGGAGGATGGCACT	60.395
contig03200	4084	4301	218	TGACTCGTCCACGCTTAATG	59.864	GGCAGGGAGAGAGTGAGAGA	59.663
contig03200	13381	13668	288	AGTGGGGACAAGATCGAATG	59.927	CAAAAGTGCACCCCATAAGAA	59.982
contig03201	2635	2791	157	GATGTTTTGACGGAGCCATT	59.939	TTTTGGCGTTTCTTTGTTCC	60.089
contig03208	13131	13361	231	TCGGTTAGGATACTCATTCACG	59.111	TGGGACAAATTGGTGTCAAG	59.389
contig03208	14966	15217	252	CTTCGGCCATGGTTCATATT	59.784	TGGGTTGGTTTCCAATGTTT	60.066
contig03208	15933	16143	211	ACCATCACTGCAAGTGCAAC	59.758	TATTAATTCCAGCCCCACCA	60.146
contig03212	3164	3563	400	TGGTAGGGTGTTAGTGCAACC	59.906	CAGGTGTTCCCGAGTTGAGT	60.151
contig03212	5713	6062	350	CACTGCTTGTGTCCACCAAA	60.757	TTTGTCAAGTTGCATCACCA	58.675
contig03212	11198	11388	191	ACCTTTGAGATTTCGCATGA	58.298	AAGCAAGAAAGGTGAGAGACAA	58.253
contig03273	3169	3463	295	GATGTTACAACCCAACACCTTC	58.344	GTCGGTGGATTCTTTGGATG	60.317
contig03273	8247	8562	316	GCATTGCATGCTCAGTATTTG	59.344	TAGGCAGGCTTAACCCCATC	61.321
contig03273	8554	8746	193	GCCTGCCTAATTGATGCACT	60.243	ACAAGCTTCCATCGTTCCTG	60.255
contig03273	11051	11241	191	TTGGTCATACAGGCAAACCA	59.964	ACCTGAACCAACCCAATCAA	60.21
contig03277	2651	2854	204	ATGCTTCCTTCATCCACCAA	60.461	ACTTGATATGTGGCCCGAGA	60.483
contig03279	181	400	220	GGAGGGTAGGAAAAGGGAGA	59.508	TGTAACGACCACGCTACGTC	59.788
contig03305	1661	1841	181	ATCGCTGTGTCCTGTGTTTG	59.751	TTTTCTCCTTCCTCCGTTGA	59.784
contig03305	5602	5753	152	TTCTAGACGTGGGTAGAAGCCTA	59.462	TGATGCTGACGAGGATTGAG	59.942
contig03321	1309	1593	285	TACTTGGTGGTGGGAACACA	59.848	GCCCAAAAGCCACATTACTT	59.091
contig03327	6490	6767	278	GGCCAAAGCGACTTTATAGC	58.992	TGACTGTGCTTTACTGTTCTTGTCT	59.567
contig03327	6744	7012	269	GACAAGAACAGTAAAGCACAGTCA	58.634	CCTCCGGTAAACAAAAGCAA	60.103
contig03329	6718	6839	122	GGCATGTTTCTTGCTGGAAT	60.081	TCCTCCTGTGAAGGTTTTGG	60.081
contig03329	7664	7847	184	TTGCTGAGCGTATGGAGATG	59.972	GTTTGGTAGCCGTCATTCGT	60
contig03333	1583	1872	290	GCAGTTGACTTTCTCCCTCAA	59.463	ACTATGACCCGCATGAACTG	58.597
contig03352	2442	2753	312	AAGGGTTGAGAAGGCAGGAT	60.074	GTGATTGTTGCTGGGTTCG	60.104
contig03352	2524	2755	232	GTAAGCCACTCACCACGACA	59.751	ACGTGATTGTTGCTGGGTTC	60.966
contig03352	3920	4240	321	CCTTATTCTCATTTCTCGCTGA	58.605	TCGGACACGTACATCACAAAA	60.019
contig03352	4927	5266	340	ATCAGCCGAAAGGTTGTGAA	60.636	AGCCTTGTGTGCTGTGATTG	59.905
contig03357	2587	2865	279	AAGACAGACACCCCATTAGCA	59.607	CCCTGACATTAACCAAAAGCA	59.982
contig03357	4900	5225	326	CGGGGATTTTCAATTTCACT	58.879	ACGGCATATCACATCAACGA	59.955
contig03361	9291	9627	337	CTGGGGCGTAGGAAGAGTTT	60.621	GCTGGACTTTTACCCGTTGA	60.11
contig03370	2152	2338	187	CCAGAGACCAAAGGGACGTA	60.103	ATAAGGGAGCACATGGTCGT	59.434
contig03370	4829	5021	193	ATCCACCAGTGCAGACATGA	60.121	CATGGGGACTCCACCTTTTA	59.784
contig03370	13195	13447	253	CCCTTCCCACACGAGTATTG	60.366	CCGGTGGAAATTGATCCTAA	59.756
contig03370	13766	14034	269	TTCAACAGCATCACCACCTC	59.682	CGGCAATCTGCACAAAGTAA	59.872
contig03370	19382	19538	157	GTCCCAAAACATGACCAACC	60.073	ATGACGTGCAGATTTGATGC	59.685
contig03380	432	781	350	AAGTCGTACATACAGGCAGCA	58.472	TGGGAATTTCAGAGCAAGAGA	59.94
contig03381	1037	1290	254	TGTCACCTCCTCCCGTTATT	59.405	AAGGTGTATTGGGATGATAGGAGA	60.095
contig03381	2974	3159	186	GCCTTAAGAGCAAGCACGAG	60.292	TCTTTATCAGCATTACGGGACA	59.609
contig03381	8243	8466	224	TTTCCAAAGTTGGTGACGAG	58.746	AGTTCAACAAAGGCCCACAC	60.012
contig03395	72	332	261	CCCCGCTCCTATTTTCTTCT	59.682	GTTTATCGGGTTCGGGTTTT	60.055
contig03397	1380	1651	272	TGCACCTCACCACCATTCTA	60.112	GAGGTTGTTCCGAGGCAATA	60.074
contig03397	3451	3622	172	ACTTCACCATTTGCCCTCTG	60.111	ATGCCAAACAAGGAGCTAGG	59.336
contig03399	4558	4711	154	AAAGGAGGAGGGTTGAAGAAA	59.2	CGCTGTGAATATACCGCAAA	59.725
contig03399	5222	5452	231	TGGAAGAGTTGTCACACCCTAA	59.633	TTTCTGCATCGGCTAGTTTT	57.662
contig03402	3991	4117	127	TCCAAAGCCATTGAGGAACT	59.67	TGGGAGGGTTTAGTTGGTTG	59.824
contig03406	4601	4784	184	CAGGACTCCAGGAACCAAAA	60.081	AATGTGAACCCGCGTCTATC	59.962
contig03407	507	791	285	TCTTTTCCCTCCCTGTTTCA	59.641	ATCGGTAATTTGCGACCAGA	60.469
contig03408	2287	2439	153	GCGCGAACTCTAAGTCGAAG	60.292	CTGCAATGAAGGAAAGTGAGAA	59.494
contig03411	3763	4064	302	TCGTATGATCACTTTCTCACCA	58.228	TCAATGTAGCTATGAGGGGAGTT	59.168
contig03411	3935	4168	234	ACACACACACACACACACACAC	58.828	CAATCAAGCAATAAGGACCACA	59.996
contig03411	12784	13087	304	AAGTTCCTCACGGGGTTACA	59.449	GCATTTTCCCTAAGCAGACG	59.845
contig03411	13874	13993	120	TCTCTGGTTTCATTGCTTCG	58.999	ACACTTGCAACGGACAAATTC	60.03
contig03415	2096	2370	275	GGATCCAGCCCACTAATTACA	58.917	GGATGGACCCTTAGTTTAGGC	58.971
contig03434	5557	5797	241	CGTGAGTTGTTCGGTCATGT	59.597	TCACACACAGGAGGATGGAA	60.088
contig03452	364	626	263	TTCCCATTATGCCCTCTCTG	60.029	ATTCATGGAGGCTTGTTTGC	60.081
contig03452	437	628	192	GCACATGGCACAGAAGAAGA	59.992	GCATTCATGGAGGCTTGTTT	60.081
contig03452	14253	14507	255	AGCTGTGAAACACCAACATGA	59.202	TTGCAAGGCTCGTAACATCT	58.529
contig03459	1800	1969	170	CGCTTGAGGAATGGGATAAA	60.031	TGCATTTTCGAAGACACGAC	59.847
contig03462	1410	1696	287	GGGTTGGGTCGTAGTCATGT	59.703	GCTGTCGAGACGATTGAAAA	59.002
contig03463	480	783	304	AAACGGAGGCATTACAGCAG	60.27	TTTGCTCGCATGCATATCTC	59.944
contig03467	502	681	180	AGGTGGCGCTGGATAGTGTA	60.678	TCCATGCACATCTTCTTTGC	59.805
contig03467	5225	5482	258	ATGTGCCGTGATGTTGTTGT	59.887	ATGTTGGTTCCCAAGCTTTT	58.554
contig03474	5372	5622	251	TTGCGCGAGAGTGTTTTAAG	59.25	GATTGGGGCTTTCTTATTGAC	57.68
contig03475	951	1199	249	AGGCAGCTGTGAACCAGTAA	58.524	GGGTGTCGAGTTCACCAAAT	59.827
contig03475	2055	2382	328	ATGAGCTTCACGAGCTCCAC	60.564	ACGACGTGATGAAAGTGCTG	59.905
contig03475	5237	5372	136	CCGTTGATGAGGAGGTTGAG	60.646	GGGACCAACAACAACCCTAA	59.688
contig03475	5355	5639	285	AGGGTTGTTGTTGGTCCCTA	59.304	CCACCCAAATTGCTCTCTCT	59.284
contig03475	5474	5649	176	GGTGTTGCTGTTGTTTTGTTGT	59.98	CCCATAATAGCCACCCAAAT	58.647
contig03475	5625	5759	135	GAGCAATTTGGGTGGCTATT	59.046	TTTTCAACTCCCTACCACGTAA	58.674
contig03506	296	627	332	TGGTGGGAACCTTCATCTTC	59.903	GGATTTTGCAGGACTTTGTGA	60.103
contig03536	3780	4034	255	CCAACAACTTCTGCACGAGA	60.025	GAATTTCCCAAGCAAATGGA	59.878
contig03536	4674	4906	233	TGGAATCCCACAATGAACTCT	59.396	TGTGTCCGGGATCTTTTAGC	60.074
contig03550	1455	1770	316	TAACGCATCGGAGTTCTCG	59.956	AAGTTCATGACAGGCGACAG	58.882
contig03550	12133	12359	227	TTGGTGGTGGGTTTTGTTTT	60.103	TTCACGTGTCTCCCATCGT	60.105
contig03550	12829	13143	315	TCCTACCACCCCTCTCTCCT	60.066	TTTGGTGACAGAGCACGAGT	59.467
contig03576	1460	1584	125	CACCTGAGACAGTCCTGCAA	60.022	AGGGAGATTGAGAGGCCATT	60.037
contig03576	2215	2355	141	TGGCAGAAGTAAACACCCAAG	60.154	TCGACTGGTTTTCCAGTGTG	59.72
contig03576	2280	2617	338	TGGAATCAGAAACCGAACAA	59.097	ACAATCAGCAGCCAATTTCC	60.081
contig03587	286	505	220	TGCACATACATGCTCATACACA	58.657	TGCTCTTCACTCATCAATAGGG	59.336
contig03588	2638	2919	282	GACGTGAGGGATCATTGCTT	60.081	CCAGTCCACCACTGAATGC	60.105
contig03602	315	438	124	TTCTACCACCGCTTTCTTCG	60.378	GGCCATGAGGAGAAAATGAA	60.014
contig03640	9105	9312	208	GCTCAGAACGTGTTGTTCCA	59.88	GCTTTGTGGCAACCTTTCAC	60.678
contig03644	1260	1642	383	CGTGCTACGAACGCATACAT	59.782	CACCACCAACATCATTTCCA	60.216
contig03644	3558	3835	278	AGAGTGGGGAACTGCAACAT	59.579	TGAATTTGGGTGAGGTTGGT	60.21
contig03644	4881	5108	228	ACAACCAAAGGGAAACCACA	60.246	GCAAGTGTAGCAGGTGCAAA	60.058
contig03644	5578	5905	328	GGGGACAGTCTCTGAAATGG	59.505	TGGGAGAGCAGAGATTCCAC	60.349
contig03644	9496	9696	201	TTCTCATGGCAGATGAATTG	57.182	CTCTCTCCCTTTTGGCCTTT	59.821
contig03644	9530	9819	290	GCATAGAGGACAACAGCCAAG	59.89	GGGAGACAACACTTAAACCACA	59.004
contig03645	3049	3280	232	TTGTTGACTTGGCTTGAATAGC	59.406	AGTTCCACGGAAGCAAGAAA	59.853
contig03648	2774	2995	222	CACACTTCCCTCCCTTTCTG	59.691	TCTGCTGCACACTTTCTTCG	60.324
contig03648	3080	3350	271	TTCCAAGCTGCTATTGCGTA	59.608	TCTGGGGTTTTGCAAGAGTT	59.711
contig03655	2494	2688	195	AAGTAGAGCGCGTGGTGAAG	60.592	TTCCCTCTCCGTTACATTGC	60.074
contig03660	2499	2782	284	TGATGGTGCTCTACGTGCAT	60.296	GAAACAAGCTCCACCGAAAA	60.227
contig03665	1492	1794	303	GAACCATCAACCCTGTGCTT	59.973	TTTGCACTGACCAGGGTGTA	60.152
contig03665	2061	2356	296	AACTGAAAGGGCCACGGTA	60.501	TCCCATCCTTGCTCTTCAAA	60.713
contig03665	4150	4385	236	AAATGGCAGCATCGCACTAT	60.636	CTGGGAGTTCACAATGCTCA	59.831
contig03665	8625	8847	223	CCGTTGACCAGCTCTAATGC	60.796	ATGCGAGATACATGGCAACA	60.104
contig03673	2114	2322	209	TTCACTCCATCCAACCAACA	59.935	CAAACTCTGCAATCCGCATA	59.833
contig03673	8001	8313	313	GCGAGTGATCGATGTTGTTG	60.272	GGAGAAGGGGTAAGGCAAAC	59.94
contig03673	8632	8949	318	ACAGCGGATGCACGACTAAT	60.688	GACCTCCCTATTTTGCAACG	59.569
contig03673	14367	14613	247	TAAAACGGAAACGGAAGACG	60.103	GCGATCTGAATCCGTGAAAT	60.043
contig03673	14484	14812	329	ACGACGGAGAGAGAGAGCAG	59.883	AACAAGGCAATTCACGGAAG	60.11
contig03673	14691	14812	122	GGGCCTAGGGTTTCTTTCAG	60.068	AACAAGGCAATTCACGGAAG	60.11
contig03674	7402	7572	171	CAGGCTGTTCTCCATTCG	57.82	CACGAGTTATTTCACGAACCA	58.687
contig03678	2767	3158	392	TCAACTGAACCATTGATTAGGG	58.949	CATCAAGGCATGTGAGTCCT	58.671
contig03678	5732	5988	257	CGAGGCACGATTGAAACATA	59.688	GATCAGTGGCCAACAATCCT	59.934
contig03686	2636	2889	254	GCTTGGAAATTGTTGCTTGG	60.617	TTGCATCCCCTTGTTCTCTC	60.195
contig03688	1275	1464	190	TCTAGTGGTTGGACCCTTGG	59.959	AAACACAGGCACACACAAAA	57.635
contig03688	1292	1594	303	TGGTCCATGCTACTCCATCA	60.072	GACACCCAAACACAACCACA	60.309
contig03688	1379	1725	347	GCATGTGCCTATGTGTGTGTCTAT	61.228	ACCTAAACGCAAACGCAAAC	60.173
contig03688	1544	1725	182	GAGAGTGTGTGTCTATGTCTGTGC	58.948	ACCTAAACGCAAACGCAAAC	60.173
contig03688	1713	2014	302	TTTGCGTTTAGGTGTGTGGA	60.149	CACATGCAAAGACACACAAAGA	59.805
contig03688	2110	2357	248	TTGTCAGTGTGCCTCTCTGTG	60.08	CACAAACACGCATGAACGTA	59.199
contig03688	2196	2426	231	TGCGTGTGTTTGGATGTATGT	59.903	CACACACAAAGAACGGACAA	58.142
contig03688	2334	2663	330	TGTCTACGTTCATGCGTGTT	57.764	CAGACACACACACACACATACTCC	60.445
contig03688	2336	2685	350	TCTACGTTCATGCGTGTTTG	58.344	CACATAGAGGCACATGCACA	59.275
contig03688	2396	2685	290	TCTGTGTTTGTTTGTCCGTTC	58.662	CACATAGAGGCACATGCACA	59.275
contig03688	2543	2795	253	CGTGTGTTTGTTTGTTTGTGTG	60.006	CACATAGAGATATGCACCGACA	58.677
contig03688	9519	9737	219	TTGTGCTTATGCGTCTATGTTC	58.006	CACAAATACAAAGCCACACACA	59.554
contig03688	9716	9873	158	TGTGTGTGGCTTTGTATTTGTG	59.554	TAGAGGCAAACAAACGAACA	57.008
contig03688	9894	10173	280	TGTGCGTGTCTATTATCCTTGTG	60.068	GGCACACACAAACAACACTT	57.034
contig03688	10239	10487	249	GTGTACGAGCATGTGTCAAACT	57.815	CAAACACACGCAGACACACA	60.412
contig03689	7873	8176	304	CTCAAACATGCACCATCACA	59.085	TGCGTTATTTGCGTGTCTCT	59.493
contig03689	8044	8251	208	TGACACACGCTTACGCACAT	61.359	TGTGTTGTTTGTGCCTTTGT	57.635
contig03689	8165	8454	290	GCAAATAACGCACCCAAAA	59.553	TGTTCGTGTGTGTGCATCTC	59.27
contig03689	8363	8586	224	GCAAATAACGCACCCAAAA	59.553	TTGTGTGCCTCAATATGTGTGT	58.978
contig03689	8999	9233	235	AAACACACGCACCTGAACAT	59.064	TGTGGTTGTGTATGGGTGTGA	60.751
contig03689	9701	9955	255	CAGAGACACCCAAACCCAAC	60.399	TTTGTGTCCATGCTTGTCTG	58.246
contig03689	9931	10142	212	AACAACAGACAAGCATGGACA	59.202	TGTGTGTGTTTACGTGTTTGGA	59.967
contig03689	10403	10549	147	CACACAAATGCACATACATCCA	60.302	AGTGTGTTTCCGTGTTTGGT	57.959
contig03689	10641	10788	148	CACCTAGACGCACAAAGCTG	59.658	TGGGTGTATGTGTGTGCTTG	59.002
contig03689	10717	10960	244	CACACACCCAGACTCTCGAA	59.864	TATTTGTGTGCGCCTGTGTT	60.18
contig03689	10965	11263	299	AAAAGGCACACATAGGCACA	59.199	TCTTGGTGTGAGTGCACCTG	60.939
contig03689	11112	11254	143	GACACACACATCCAAACTTACAGAC	59.888	GAGTGCACCTGTGTGCTTGT	59.948
contig03689	14438	14591	154	CACATAGACAAAGGCACAAACA	58.75	GAGTGCGTTATTTGCGTGTC	59.351
contig03689	14649	14909	261	TGCACACACACGGACATAGA	59.732	TCTGTTGCTTTGCATTTGTG	58.473
contig03689	14889	15209	321	ACACAAATGCAAAGCAACAG	57.408	TGTTCAGGTGCGTGTGTTTA	58.757
contig03689	15400	15698	299	CTCACACCCACACACAACCA	61.568	TGTCTGTGTGCCTTTCTGTATG	58.851
contig03689	15513	15700	188	CATGCATAATCACATGCACA	57.429	TTTGTCTGTGTGCCTTTCTG	57.44
contig03689	15798	15985	188	AGGCACGCACAAATACACAA	60.18	TGTGTGTGAGTCTGTAAGTTTGGA	59.742
contig03689	15956	16082	127	CACACATCCAAACTTACAGACTCAC	60.013	CTGTGTGTGCTTGTATGCCTCT	60.378
contig03689	15956	16103	148	CACACATCCAAACTTACAGACTCA	59.213	TCTATCTTGGTGTGAGTGTACCTG	58.329
contig03689	16268	16494	227	ACGCATGCATAAACACAAGC	59.765	TGTGCTTGTAGGTGTGAGACAA	59.41
contig03689	16268	16636	369	ACGCATGCATAAACACAAGC	59.765	TTGTGTGCGTCTTTCGATTT	59.322
contig03689	16692	16959	268	CCCAAAGGCACAAACAAACT	60.008	GGGTGTGTGTCTCTATGCATGTTA	61.199
contig03693	752	1127	376	TGGCCCTCAACTTCAATAGG	60.066	GGAGCTGTTGTGGCCATCT	61.247
contig03703	2907	3159	253	TGCAAAGCCCAGAGATAGAAA	59.967	AAGAGTATGAGGGCGCCTAAC	59.76
contig03703	8591	8839	249	TCCATGCAAAATCACCTTCA	60.049	GTACGTCGTTCGTACCTACCTC	57.831
contig03708	6437	6768	332	ACGAGGATGAAGGGAAAACA	59.526	CAGGAAGTGGAGGCTATTCG	59.83
contig03708	8160	8351	192	TCCATTCTTCATTCCCTGCT	59.629	GGTATCGGTTGTGGGAGAGA	59.927
contig03708	9689	9877	189	CTTCAAATGTCTTCTCCAACACAC	60.075	TGAGCATTCAACCTATGCATTC	60.103
contig03720	4796	4957	162	CTGAGCTGAGATCCCCTTTG	59.943	TGCTTCCTCCATCCAACAAT	60.461
contig03720	8811	9154	344	GCTTCATGTAGTTAGGGATTTGG	59.07	GCCTCCGTGTTCCCTCTTAC	61.019
contig03720	12930	13166	237	GGATGATGCTTCGCCATATT	59.891	GGCTTCTGCAAACCTGTCTC	59.997
contig03720	13338	13727	390	AAAAGCCCAAGCCCAAATTA	60.77	GGAAGCCAGAGGTGATGATG	60.622
contig03720	20111	20386	276	TGGAGCAACCCTTGTAGACC	60.111	AGCAACCTTCAACCACAACC	60.012
contig03722	306	468	163	TGGTTCAGCCACTCCACAT	60.105	TACAAGGGGTGCTTTCTTGG	60.103
contig03722	8920	9041	122	CACATGCCTATGCACTTTGA	58.288	CACAAAGACATACACACACACACA	59.503
contig03722	8930	9230	301	TGCACTTTGAAGTCCGTGTC	59.88	ACTATGGCTCACAGCGTAGAA	57.676
contig03722	10483	10749	267	CCCAAACCTCATGTGAGAAAA	59.956	CCACTTTCGGGAAATTTTGA	59.91
contig03733	537	681	145	CCATTATTTTGGCCTGCATT	59.795	TTGGTGACCTTGGAAGAAGC	60.232
contig03733	4588	4958	371	AAGAGGATTTTCGGATGTGC	59.129	AGTAGCGGGTGTTGAGATGC	60.285
contig03733	5150	5357	208	TTTTCAGCAACCACCTACGA	59.317	GTGGTTCATCCAAACAGACAAA	59.875
contig03736	10620	10800	181	CTCGAATGCTGAAGGAGAAAA	59.578	TCAGGAAGTCTGAAGTGGGATA	58.789
contig03778	2528	2739	212	GGTCTCCATCCTCGCATCTA	60.181	CATGTCCGTCCTCGCTTAAT	60.096
contig03785	7775	7930	156	TTAATTGTGCGTGGGACATC	59.4	CACAAGAGGCCGAGAAGAAG	60.126
contig03787	2443	2712	270	TCGAAAGGTCTGCCATCTCT	59.95	ACCTGAGATTGGTGGGTGAG	59.962
contig03791	593	861	269	AACGCCACATGCATTTATGA	59.96	AAGCCTCATCACCAACATCC	59.934
contig03791	5891	6181	291	TGGTCTGCTCCCATACACAG	59.701	GCCACCTAGACTGCTCAACC	59.874
contig03794	118	351	234	TTGGAACCCCTTCTCATTTT	58.477	TGAGTGTGTTCGGACCGTTA	60.152
contig03798	1502	1727	226	GCCTCCAATGTAGCGAGAAA	60.352	CGTTATCAAGGATCGCAATGT	59.974
contig03798	2847	2979	133	CCTCTCCTCCACTCAGTTTCT	57.568	CTTCGATCTCCATCTGTCTCTT	57.611
contig03823	2752	3000	249	TTTTGGCAGCCTTTCTCACT	59.993	AATGGGTCGTTCCAAATTCA	60.17
contig03837	1940	2143	204	GCACAAAGCTGAAGCCAGTC	61.128	AACTCCTCGCATGCTCATCT	59.981
contig03837	3652	3817	166	TCGACAAAAGACGTGGTTCA	60.278	ATCAGCACCAACCAACAACA	60.008
contig03837	6553	6771	219	GCAGTGACCCAAGGCAGTTA	61.236	TGGGCCATTACTTCTGTTGA	59.123
contig03849	9919	10223	305	ATGAACAAGCCTGAGCCAAA	60.776	TCCCACTAGAATTTCCTTCTGC	59.725
contig03856	932	1149	218	ATGCCTCCATTGTTTTCCTT	58.504	AAAGTTAGGCTGCGTTCACC	59.383
contig03856	4520	4708	189	TTTGGCTTTCCCTACACACC	59.971	TGATGGACACCAAGTTCTGC	59.682
contig03856	5514	5820	307	GCCCAGCAAGACCTTTTATG	59.708	GGAAGATGCAGAAGGAGCTG	60.096
contig03871	4145	4343	199	TGCTGCTGATACTTCTTTTAGGG	59.926	TTGTGCCAAAGACTCGACAA	60.427
contig03871	10058	10306	249	ATGAAATGTGCTGCTGATGC	59.836	CGAATGTCACTGGAAGGAAAA	60.096
contig03871	12004	12356	353	GGACACAGGTTTGTCATGCTT	60.028	CATGTTTGCCGACATTTGAC	59.972
contig03874	32	258	227	TTGGCGACAGTGGATTGTTA	60.111	GCTTCCTTTGTTTTGCTTCG	59.996
contig03887	2918	3173	256	TGGCCAAACACTCTCTTGAT	58.287	ACCATCAGAATGGGTCGAAG	59.927
contig03887	4259	4415	157	CCGTGGGCCCTTATACTCTT	60.332	CCCCTTTCTCTCTCTCTTCACA	59.988
contig03887	4259	4422	164	CCGTGGGCCCTTATACTCTT	60.332	TCTCTCTCCCCTTTCTCTCTCTC	59.726
contig03887	4220	4490	271	GCAAGGTGGAGAAAAGGTTG	59.711	TTGAGTGGGATAAGTCTACCAAGA	59.196
contig03887	6322	6519	198	AGGAGAACAACCCCAACCTT	59.834	CTCTGCGAAAACGATGTCAA	59.988
contig03892	684	926	243	TCTGCTTCGTGTGGTGGTAG	59.897	CGATGCTGGAGGGTGAAAT	61.021
contig03892	5472	5838	367	GTGCTAGCTCAATCAAAAGGAA	58.653	AAATGCGCCGAGATATTTGT	59.574
contig03892	7855	8073	219	TCCTTCAGACCTACCAAACCA	59.578	CCGAGGACAAATTGGAGGTA	59.926
contig03892	14009	14325	317	TAGTGCACGTCCCAAAATCA	60.111	ATGCCTCGAAATCTGACCTG	60.218
contig03892	15408	15546	139	CCACCCTTTTCACTGTGGTT	59.861	CCGTTAAAGAAGGCGTGAAG	59.876
contig03895	5420	5647	228	GGAGCAATGAGCAAATGGTT	60.081	CTCGTTGAAACGTGACGAGA	60.025
contig03905	2509	2741	233	AATGGATTCGAGCCATGAAG	60.036	GGCAAGAAGCTCCAAAACCT	60.743
contig03905	3705	3952	248	GGGAGGCAGTTACGTTTGTT	59.101	CTTGGGTATGGTCCAGTTCG	60.366
contig03912	2164	2335	172	GCATTTCCCTTGACACTGGT	59.973	CCTCCTCAGTGCTCCAACTC	59.986
contig03929	1093	1421	329	CTAGCCTTCGGTTTCTGTCG	60.008	GGCGGTGGCTATGATATGTT	59.813
contig03929	1270	1421	152	TCTTCGTCATCATCGTCGTC	59.794	GGCGGTGGCTATGATATGTT	59.813
contig03929	5000	5309	310	CAGGCACAGATGGAGGATTA	58.67	AGGCCCTTGAGAAAGCTACT	57.314
contig03929	7024	7395	372	CTCGGGAAGCAAACAGGTAG	59.869	CGTAATGTTGGGAGTGTGGA	59.415
contig03929	7787	7982	196	GTGATCGACCCACAAGAGGT	59.969	CACAGTTACACCAGTATCGTTTGA	59.13
contig03930	4998	5295	298	ATGCAGCAGGCTCTGAAAAT	59.985	CCTGAGAGTCGTCGAAGGAA	60.523
contig03930	13354	13585	232	GGCAAGGTCCAAAGCTTACT	58.462	AATCTTTCAGCAGATGCTTGC	59.611
contig03933	7592	7878	287	TGTGTTTGTGTGCCTTGGTT	60.049	TATTTGATTGGGCCGTTTGT	60.188
contig03933	7853	8167	315	TTAATCACAAACGGCCCAAT	60.188	GTGGAGCGAGATGCTTGAAT	60.37
contig03936	1115	1332	218	TCAACCAGGAAGGATGACAA	59.059	TTCATTCAGGGCAAAGATCC	60.014
contig03938	1670	1894	225	CGCATACTCACTGTTGTTTGCTA	60.365	AGTCGTCGCAACATCGAAAT	60.667
contig03944	2629	2769	141	GAAAGAAAGGGAAGGGCATAA	59.559	CTTTCTCACCCCTCCCAGAT	60.447
contig03944	4880	5133	254	CATTCCCAGCTTCAACAACA	59.691	AATTGGGCATGAAAACGAAG	59.938
contig03944	13271	13591	321	GAACGGTTGGATTCAGCATT	59.939	TCTCCGTCACTGCTTTGTTG	60.025
contig03944	13271	13627	357	GAACGGTTGGATTCAGCATT	59.939	CGTTTTGTACCGCCTTTCAT	59.996
contig03950	7180	7484	305	CAGAGTCGTCGCTTGCATT	60.152	CCGCAAATAGGGCTTAAGGT	60.451
contig03952	67	323	257	GGACAGACGTTCCTATCATGC	59.57	AAGTTGCTGAGGTGGAATGG	60.111
contig03952	904	1150	247	ATTAGCGAGGGTTGCATTTG	60.096	GTGTCAGCGCATCGAAACTA	60.019
contig03953	1192	1334	143	CATCGTCTCCATCTCCCACT	60.072	TCAATGTTGGCGGTGTAGTT	59.05
contig03953	1391	1750	360	CACCGTCAGCCAATCATATCT	59.97	TGCAGTCGCGTTAAATCTTG	60.014
contig03953	8574	8921	348	TCGGAAGAGGACGAAGAAGA	60.065	AGCGAGAGATGGTTGGATTG	60.218
contig03953	8910	9077	168	CCATCTCTCGCTTTCATTCC	59.773	CGCCTGTCGGAAACTAATTC	59.708
contig03959	12350	12556	207	CCTTGAAAAGCGAGCACAAT	60.386	TTCTTTCTCCACTCCCTCCA	59.773
contig03976	3514	3702	189	CACAAGGTTCGGCAGTATGA	59.716	AAGCTGGCCTGACAACTGAT	59.874
contig03994	3200	3488	289	TTGAACACTTGGCCATCGTA	60.111	CACTTGTGTGGGTGCATTTC	60.008
contig03998	2004	2216	213	TCCCTTCACTAGATGGTGCTT	58.803	CAGTCGCACGAGAATCCATA	59.823
contig04002	8240	8402	163	CAACGTTCATGCATTGTGCT	60.731	GATTTCCGTGCTTCCTTTTG	59.685
contig04002	8383	8699	317	CAAAAGGAAGCACGGAAATC	59.685	TCCAGTCCACTGCTCACTTG	60.022
contig04002	10625	10773	149	GTTGAAACCCTTGTCGTCGT	60.012	CCGCTAACTTGCAACTCTCC	60.015
contig04004	105	291	187	AAGGAACGTGATGGAATTGG	59.79	CTCTCACACACTCGCTCTCG	59.915
contig04004	3825	4115	291	CCTTTTGCTGAGGAACTTGG	59.846	TGAGCAAGGGAAGACAACCT	59.844
contig04004	14037	14233	197	GCTTGAACTCCGAAAAGTGC	60	TTCCCACTCTCCACACAACA	60.129
contig04007	1111	1334	224	TGTGCAACTTGAGTCGAGAAA	59.624	TCAGAAGTGAATCCACACATCA	59.139
contig04007	4248	4528	281	TGGCCTTGTCTCCCTTTATG	60.066	TGGTACAGTGGCAGTGGTGT	60.072
contig04014	3262	3533	272	ACAGCAAAGCAGACAGCAGA	59.929	GACCAGCAGAAGTCCCATTC	59.661
contig04016	1630	1850	221	TTTGCAGCAGCACTAGTTGG	60.195	TCCAGTTTTAGCCAGCAACC	60.249
contig04016	1831	1975	145	GGTTGCTGGCTAAAACTGGA	60.249	AAGTCATCGTGTCGCAAACA	60.31
contig04016	3122	3281	160	GGAGGAAGCTGAAGATGTGC	59.957	GGTTCCCAGAAGAACACGAA	60.088
contig04024	5506	5734	229	CAGCAAGAGGACCCTGCTAC	60.012	TCTTGTGTCCATCTCTCTCTTCA	59.076
contig04029	806	1050	245	TTCGGTATTATCGTCCTCGTG	59.967	GGAAAAGGGAAAACAACTCG	58.669
contig04030	1149	1321	173	TCTCATATGCACCCCATGAA	59.883	AACGATTGGTTCAATGCTGA	59.127
contig04032	2039	2267	229	AATTTGAAGGCACGTGAAGG	60.11	TGCGGTGAGTAATGATTTGG	59.542
contig04036	4122	4418	297	TTGTGAGGTTGTGCATGTGA	59.705	ACCCTGGAAGCATCCCTTAT	59.789
contig04036	7890	8125	236	TCTTTTCCCCTCCCCTCTTA	60.004	TGGAGCAAAAGTGGGATATT	57.155
contig04045	1187	1404	218	TGAGAATAATGTCGGGTTGTG	58.488	GAAAAGAGGAGAAACGCAAA	57.217
contig04045	1707	1926	220	ACAACCCCACATTCCATCTC	59.636	ACTGTTGTTGCCCTGAGACA	59.31
contig04045	2378	2620	243	GTTCGCCAAACCATTGAAGT	59.978	CAGGTTCCATTCTCCCAAAA	59.903
contig04083	187	478	292	AAGAGTGTTTGTCGGTTGGAA	59.624	AGTTACGCTCCCCATCCTTT	59.962
contig04094	207	473	267	TAGCTGAATCGGTGCACAAC	59.871	ACGTTGCGCATAGTCCTTTT	59.775
contig04096	5385	5560	176	CGACGACGACTACAACGAAA	59.904	CTCTCTCGTCCACGACTTCC	59.986
contig04096	6004	6145	142	TTTCCCACTGATGATGCTGA	60.201	TGTTCAATGAGGGGCAAAA	60.034
contig04096	11999	12184	186	ATGTGGACAGAGCACAATGG	59.551	TCGCCTGCATCCTCTCTTAT	59.939
contig04096	14279	14531	253	AGCATGTTGCACAGACTTGG	59.905	CTGATGCTGGTGGTGATTTT	58.57
contig04096	17385	17556	172	TTGTGCGGTTAGTGAAAACA	57.823	TGGATTCAGCCATGACAAGA	60.201
contig04096	19344	19535	192	GCCATGTCTACGTGTGGCTA	59.746	ACTTGTGGCAACGACTTGTG	59.794
contig04108	3939	4170	232	AGAGTGCAGAAACCGAAGGA	59.989	TTCCATGCGAAGTTTTAGGG	60.067
contig04111	4370	4677	308	TGACTGCAGCTTTTCCCTTT	59.993	CTTGTGCTTTTCGGAGGAAC	59.853
contig04111	15931	16276	346	CTGATGTGAATCCGGAGGAC	60.475	TGGTGCTTTGTCGTTTGATG	60.699
contig04119	1494	1704	211	CGTTTGGTGCTTTCTTAGATCC	60.129	CCAACATCCAAAGGTCTCGT	59.966
contig04119	8363	8550	188	ACGGGCAGCTCTTAAAATTG	59.361	GCTGATCATCTTCGGTGGAG	60.769
contig04119	12566	12705	140	AGCCAAACACCGTGAAAATC	59.978	GCAGCTCAATCATACGCTGA	60.127
contig04132	6949	7141	193	AAATCAGGCGTGGGTACACT	59.478	AAGGTCAGATGTTTGAATCCTG	58.174
contig04136	4380	4501	122	TTTGGTGACAAGTTGATGTGTG	59.51	TGGTCAATGGTAGAACAAGTACCTA	59.045
contig04136	8367	8703	337	ATTTTAAGCAGGTCCGTTGG	59.087	TCCTGACAGAGCGAACCTTT	59.989
contig04136	13656	13894	239	AAGCGCTGAGAGAAACAAGC	59.904	CCGCTTTCATTTTCACTTGC	60.752
contig04136	18017	18369	353	TGGGTCTTTCAAGTTTTGGTG	59.994	CGCCACAATTGCTATTTTCT	57.926
contig04136	22330	22689	360	CCAACACGAAATAGATGTGGAA	59.861	CACGCAGGTCCAAAGAAACT	60.291
contig04138	10	216	207	ACTCCATGCAAAAGCCATGT	60.526	GGAGTACAAACAATGTCTCACATCA	60.329
contig04144	6432	6574	143	CATCTCTGCTTTCAGCACCA	60.136	ACCGCCAAAGTATCCCTCTT	59.962
contig04162	2606	2778	173	AACACAGACACAGACACACACG	59.746	GCTCTATCTATTTTGCGGTCTCC	60.577
contig04162	2889	3064	176	ACCCCGTAGGGATCGTTTT	60.564	ATGTGTGTATGTGTGTGTGCAT	57.229
contig04163	447	720	274	AAACATCCACAATTGCACGA	59.972	CATGGTGTGGGATGAATGAG	59.762
contig04167	672	984	313	TGACACCAGTCTTAATGCAAAC	57.812	TACGCCCATTCCTTTCTTTT	58.694
contig04167	4725	5041	317	TCATTCACCCCACCTTTCTC	59.903	CTTTCTGCTACCCAGTGCAA	59.072
contig04173	5196	5571	376	TTTTCTTTCCCCACATGCTC	60.051	AGAGAACTCCGCGTCCACTA	60.012
contig04173	6664	6936	273	AAGAAAGGGACGAGAGTGGA	58.866	CGGTGGGTTGTGGTGATATT	60.495
contig04185	4648	4946	299	CATGACCCCAACATCTTGATA	58.284	GCTAGCTCGCAGGTTTATGG	60.003
contig04195	2543	2852	310	GGGGACTGAGACAAGTTCCT	58.159	CATGATGACTTCCAAGTTCCTG	59.592
contig04199	4864	5076	213	CACAATGGCAGGAAGATGTG	60.112	TTCTGCTTTTGCCGGTTACT	59.883
contig04202	4143	4415	273	AATTGGTCTGAGAGTGATCCA	57.145	GAATCCCATTTGTGGGACAG	60.173
contig04214	541	805	265	AGGACCAGAGCAGGACAAAA	59.844	TGGGCTAATGGCTATTGAATGT	60.691
contig04214	1238	1622	385	TTGCATTGTAGCATGGGGTA	59.953	GATGTTGGAACAAACGTCCA	59.394
contig04214	2025	2322	298	AAAACGGAGTGCCCAAAA	59.097	CAAAACTGCCTCGGAGTTATAGTT	60.077
contig04222	2850	3091	242	GCTTCAGCAGCAGCCATTAG	61.207	ACCCATTGGAAGCAATGAAA	60.309
contig04222	4948	5091	144	AGAATCCCGTGGTGTAGCTG	60.134	CCTTGATCCTGAGCTCTTTGA	59.559
contig04227	1146	1304	159	TTTCCACACAATCCAGCAAA	60.088	GGTGGTGGTGCTGAGTAGGT	60.033
contig04256	971	1349	379	GGTGTGGTTACCCGACAATC	60.096	ACCTCACCAGTTCCCCTACC	60.23
contig04257	957	1255	299	GCCCCGTTCCTTAAAGATGT	60.32	CGATGTATACGGCACTCTGG	59.174
contig04257	1401	1638	238	TGATGCCAATGTCCTTAGTCC	59.947	CGCATCATCGCTCATTGTTA	60.775
contig04268	1193	1314	122	TTGCCAAAATGACAAGATCG	59.664	TCAAACACCTCGAACTCAGC	59.01
contig04274	866	989	124	AAAGGAGGCTCACCGATCTT	60.212	TGAAGAATTCCCCTCGAAAA	59.617
contig04274	8828	9134	307	TCCCTGACGATGACAGCATA	60.225	AAACACGTTTAACCCAGTTGTC	58.087
contig04283	5	292	288	GGTCTTGCACTCTTTCTAACCA	58.511	GAGCATATCAAGTGAGAGGGAAT	58.751
contig04283	1472	1828	357	ATTGGGTTGGAGCATGTAGG	59.813	CCTGTGGCTGGATCTTCTTC	59.803
contig04283	3716	3932	217	CGTCCGTCAATTTCAGGTCT	60.111	GGCTATGGTGAGCGTTCATT	60.103
contig04286	267	475	209	CCGAAGAATCCTCAATGAAA	57.736	GATGCCACGATTGTAGGAAAA	59.952
contig04286	560	954	395	TCCTTCTACTGCCACATCACC	60.126	TGTCACATCCCATCAAATCA	58.232
contig04286	593	954	362	GTGTGCCTATGGGGCAAG	60.072	TGTCACATCCCATCAAATCA	58.232
contig04286	950	1193	244	TGACATTGAGGCGTAGTTAGGAT	60.035	CCCTTTATGCCACATATCACA	58.374
contig04286	12431	12716	286	TCGGGGACTTAGGTCTTCCT	60.067	GCTTGCTAAGGGAAAATGTTG	58.888
contig04286	16650	16929	280	GGAAGGAAGAGAGAGAAAGGGTTA	60.56	TTTATGTCGAGCCCACTCCT	59.694
contig04288	4683	4975	293	TATCAGAGCATGCCCAACTG	59.823	CGCCACATGCATTTATGAGT	59.572
contig04295	4432	4681	250	CCCCTTCATTGTGAGATGCT	60.073	TTCTCTAAGCAGATGATGGAACTG	59.913
contig04295	5705	5837	133	GCCATCCAGGGTTTGAGATA	59.894	TTTAATGCGAGAACCCAAGC	60.209
contig04295	13922	14100	179	TGTGTTTGCGTGTGTGTATG	57.528	TTTAACAGGCCACTACACTTGG	59.196
contig04302	81	415	335	AATTGAAGCGGTGGATGAAC	59.939	GGATTCTATGGGATTTTGTGGA	60.02
contig04308	2541	2680	140	TTGGTTGGTCCAGAATGGTT	60.21	CATAAGCTGCATTTGGCTCA	59.976
contig04308	2659	2946	288	TTTGAGCCAAATGCAGCTTA	59.585	GGGGCCAAAATAAGACACCT	60.187
contig04314	1158	1296	139	TGGGCACAGTTCTCAAGACA	60.44	GGAGAAGGTGATTTATGGAAACC	60.069
contig04320	2221	2567	347	CCTTTGCCAAGCTCCATAAA	60.202	GATTCCAACCAATCTTGACTAGC	59.149
contig04324	5769	6039	271	GGGAAGGGCATGAATGAATA	59.722	TTAAGGGACCAAATGGTGGA	60.162
contig04331	452	699	248	GGTGACTCAATCAACTTGTGACTAT	58.643	CAGTCGTGTGATGAAGATTAAGG	58.778
contig04358	1661	1916	256	AAGCCTCATCACCAACATCC	59.934	TTCCTTATGGCACAACATGC	59.548
contig04362	18986	19315	330	TCTTGCTGCTAACCCCAACT	59.875	TCACTTCTCACACCGCTCAC	60.03
contig04362	22235	22540	306	CGCGGTAAACTTCTTGATAGTG	58.965	TTGCCAAAACAGATTCCACA	60.088
contig04362	28027	28215	189	GGCTTTGCGAAGAAAGCTAA	59.742	GGGTTCACACTCACACTACCC	59.34
contig04365	998	1269	272	TTTTCTCCATTCCCCTCCTT	59.875	CCACTTCCCAAGCCTTTACA	60.103
contig04365	2451	2716	266	CACGCCTGAGCAATCAACTA	60.011	AACGGCTAAAGGGAACACAA	59.609
contig04370	339	566	228	TGGCACCACTCAAATCACAT	59.967	TGTCTTTGTTGTGGGGTGAA	59.976
contig04373	12982	13201	220	TTGGATGGCTTCGAGTGAAT	60.603	TTTCTTACAGGTTGGCAGCA	59.464
contig04373	13578	13697	120	TAAGGAATGGTTGCTTGAGGA	59.693	CTGGTCCAACGATGCTTAGAG	59.883
contig04373	15818	16070	253	ACTGGTGAGGTTCAGGTGGA	60.563	GAGATGCTTTGCTCCCTCAC	59.957
contig04375	5	313	309	GAGAGAGAGAGAGCAAGAGAAAGAA	59.242	CTGGTCGATGTGAGACTTGG	59.257
contig04378	2279	2592	314	GGATTAACCAATTGTGAGTGAACCT	61.619	TGTTTGCAACACTTCTTCTCG	59.108
contig04384	2314	2526	213	TGTGACGGGAAATGAAAAGA	59.097	GCTCCTGTGTGCATCAATCA	60.852
contig04390	2443	2735	293	ATTTACCGGACGATGACTGC	59.962	AGGCCTAAGATGACACTTCCA	58.803
contig04390	2680	2948	269	TCGAGGAATCCCAGGAATAG	59.076	GCAAGGACGTTCTCAACCAT	60.119
contig04390	2929	3209	281	ATGGTTGAGAACGTCCTTGC	60.119	TTGGTACTTGGTGGTGCATT	58.9
contig04392	4732	4919	188	CGGGAGAATATTGGTGCATT	59.784	TTTTGTTGCGAATAGGCTTG	58.958
contig04392	7252	7505	254	TCTCAGGCGTATCTCATCCA	59.348	GCAGCATTCAAACGCAATTA	59.848
contig04393	6500	6740	241	GTTACCCTGCACCTCACCAC	60.431	GAGGCCATGTGATGTGAGAA	59.637
contig04393	6600	6957	358	TCTCCCTAAAGTCGCGTGAG	60.529	CTTTCCGAGGTGAATCGAAG	59.807
contig04393	14140	14326	187	GGCATATAACTTGCCTGCATT	59.117	TTCACGTTTTCACACGTCTACA	59.29
contig04393	15385	15670	286	TGTTTGTGCACGTGTAAGGA	58.757	CGTGAAGTGGCCGTAAGACTA	60.311
contig04398	3355	3645	291	CAATGTCCCTTTAACCTAACCA	58.052	CTTGCGCACCACATAGTGTAA	59.807
contig04398	3355	3661	307	CAATGTCCCTTTAACCTAACCA	58.052	GCTCGAATAAGCTTCCCTTG	59.067
contig04405	4867	5257	391	GATTTCCAAGCCAAGGTGAA	60.051	GGAATTGGGATGTTGGTGTT	59.508
contig04405	10282	10519	238	CCAGCAACTTGGAACAAAGG	60.659	ACGGGACTTGTTGGAGACAC	60.009
contig04405	17850	18006	157	TATGCTCCGGCTTGAGAAGT	59.978	AAGGTATGACAACAGATCCCTGA	59.878
contig04409	7280	7486	207	GCGTCATAGATAGCATCCCATA	59.084	GAAAGTTGTCGCCAGAGAGC	60.142
contig04426	2004	2142	139	TCACTTGACGGTAGGGAAGG	60.103	GGGATGCTGAAGGATGTTGT	59.934
contig04448	4733	4902	170	TTGAAGTTCGTGTCCATTGC	59.697	GCGCAGAACAAAGTCGAATA	59.066
contig04448	11796	12100	305	CGGAAGGTTCCATGGTAAAA	59.795	ATCCCCTTGCTGAGGATTTC	60.41
contig04448	11895	12212	318	CGCAAGACGCATATCCATAA	59.685	GCTGATGGGTAGAGGAGTGG	59.679
contig04464	4365	4722	358	GAATTCGGCGGTCAAAATTA	59.907	TTAGACGTGCAGGGGAAACT	59.734
contig04464	5555	5794	240	CCAACCAAGGCATATTCTGG	60.323	CCAAGATGAAGAGGCAGAGG	59.943
contig04464	7257	7463	207	TCACACACATGACATTTCTCCA	60.008	AGTGTCTCGGCGATCCTTCT	61.33
contig04474	1530	1833	304	ATGCCACTTCAGCTCTTGCT	60.164	TGACCACTACTCAAAGAGACTCAAA	59.502
contig04474	3111	3437	327	CTTTGACACCTTGGCCCTTA	60.103	CAAACAAAGTTCAGTTACTCTAGCC	57.892
contig04479	1637	2027	391	CATGAAACCAGTGCCATCAG	60.112	AGGATCCAACCTGATTCGTG	59.927
contig04479	8106	8330	225	AGCAAGAGATCGGCATGACT	59.981	TCCCCAAAATCACAAAGAGG	59.903
contig04479	22867	23042	176	CATGGTCAATCCACCGTCAT	61.625	TTTCGCATGTGTTGGTGTTT	60.011
contig04479	27264	27646	383	TTTTCCGTAGATAACCCACCA	59.325	AGATGCGCTTCGTCTGACTT	60.164
contig04481	6	243	238	CGTTACTACACACACACACACACA	59.57	CGTAACCGTAAATGATGTCCCTA	60.134
contig04483	5046	5317	272	GGCAAGCTGGTTTTATCTCC	58.789	AGCCCAATACCAACACAAGG	59.853
contig04515	10017	10259	243	CAGTGCCAAGCAAGTCAAAA	60.027	GTGGTGTGTAGCCCCAAGAG	60.567
contig04526	3017	3253	237	GGAGGAAGGATAAGTCGTGCT	59.727	GCTTGTTTCCAAGGTCTGTGA	60.284
contig04555	5515	5804	290	GCTCAGGCTTCATTTCTTCC	59.009	TCCAGTGTGACTGCTCAACC	59.872
contig04555	5925	6139	215	AGATCGCAACTGCAACTGG	60	TTGGTTGCTTGCATCTTGTC	59.847
contig04555	5930	6184	255	GCAACTGCAACTGGACAAAC	59.344	TGCAGCATCTGGATAAATGG	59.646
contig04555	12015	12182	168	AGGATTCCCACGCAAATCTA	59.528	AATTTGCCTTTGCCTGACTG	60.249
contig04572	2600	2810	211	CTGTGGCCATCCTCAATTCT	60.073	GGGAAATCGTTTTGGGTTTT	60.034
contig04577	1380	1617	238	TTTTGATTACAGCGCCTTGA	59.443	AGGAGGGGAAGAAGGTTACG	59.571
contig04580	2608	2923	316	CCTGCAAAAGGCAATATCGT	60.096	TGCTTGGGACTGATGAACTG	59.831
contig04580	4213	4411	199	TGCATGATTGGGAAGAAAGT	58.145	AGGCTCTGATGTGATGCCTTA	59.851
contig04583	460	619	160	ACACGACACCATGAATCGAG	59.551	CCACCAGTAACGAGTGCTGA	59.897
contig04583	3020	3186	167	TCCTCCAAGTTGCACCTCTT	59.844	ACCCCTTGCCTAGTGGGATA	60.703
contig04586	960	1123	164	GGAAATGGTAGGTTCGCTTG	59.569	CCCTCTACCTCTCGCTCTCA	59.697
contig04595	1211	1381	171	CGGTGGCAACCTCAAACTAT	59.993	TTGGCTGAAACTCACACAGC	60.032
contig04599	5365	5592	228	CTGACTTCAGAACCCGTCGT	60.298	GATCAATGCCTCACAAATCTCA	60.081
contig04608	3911	4142	232	AGGGTATCTCACCAAGAGATGG	59.461	CATCCAGTTGGCCTACATCA	59.522
contig04613	6030	6161	132	CTGAATTGCAACGCAAGAAA	59.992	AGCCTTACACTGCCCAGAGA	60.012
contig04613	6526	6751	226	ATCTGGGAAGTGGTGGTGAG	59.962	TCCCTCAACTTCTGCTCCAT	59.803
contig04625	5710	6009	300	TCCTTGAGGGAAAATGTTGG	59.903	GGGTCAAAGATGGTGGCTAA	59.933
contig04651	8074	8343	270	CAGACCACATACACATCTCATAACC	59.709	GGGACGGATCCACTTTTGTA	59.79
contig04652	2103	2343	241	AGTAGCATTGCATCGGAAGG	60.235	ATTAAACCGCACGGCAAAC	60.881
contig04672	289	543	255	CATACTTAGAGCAAATCAGACACG	58.176	AAATTGATCGTGCAGGAAGC	60.221
contig04682	1157	1345	189	TTCCATGTGCTTTGTTTTGC	59.712	GGCTCAAGAAAGTTACTCCTATTCC	60.041
contig04682	4332	4589	258	GATGCTTTGGACGCTCTTTC	59.962	GTGGTGTACGGGCAGAAGAT	59.997
contig04682	7030	7251	222	GGAATGGCGCATTGTTTATT	59.801	GCAGCTTAATTTGGGCTTGA	60.343
contig04682	7552	7894	343	AATTTTGGCTCACGAAAACG	60.11	GTTCCGCTGGGAATATACGA	59.923
contig04682	7756	7893	138	TTCGGATCGAAAGGTCACTC	60.195	TTCCGCTGGGAATATACGAC	59.923
contig04686	3457	3691	235	ATCGGCTTTTCGTGTTGTTC	60.118	CTAAAACTCATCCGGCTCGT	59.336
contig04690	19	312	294	AAATGGGCATGCTAGTGAGG	60.096	TGCTTCGGATAAAACAGCAA	59.443
contig04692	10687	10874	188	CTTCGATATTCCTCCCGTGT	59.006	GCAGTGGACGAAGAGCACTA	59.191
contig04695	2432	2765	334	CAGTACCTAAGGACCATTAATCAAC	57.383	TTTCTTTGACTGGTGCATGA	57.806
contig04695	3316	3504	189	TCCTTCTTTTGCCACGATCT	59.813	AGGTGATACCCACATGCACA	59.837
contig04711	56	233	178	CAAGGGATGGAAAGAGATCG	59.623	CGTCAAGAAAAGGAAAAGGTG	58.866
contig04711	1355	1652	298	TGCATGTTTTCCTTCCAACA	60.088	TAATCTCTGCTTCCCGAAAA	57.579
contig04713	1117	1448	332	CACATGGGTAAGCTTGTGAAA	58.687	AGCCTTGTGCTAGCCATTGT	59.904
contig04713	1249	1448	200	TCAACACACACACACACACG	58.501	AGCCTTGTGCTAGCCATTGT	59.904
contig04714	3882	4078	197	AACCATTGTGCAACCAATCA	59.823	CGAGCTTGTTTCCTCCTGTC	59.989
contig04721	585	782	198	CCAAACCAATCATGTCCAAA	59.222	AATGATGCAGCACAATGGAA	60.08
contig04724	4069	4365	297	AGGGAGAAACTTTGGGTGGT	59.834	TTCCTCCTCCATGTCGAAAC	60.05
contig04724	4346	4555	210	GTTTCGACATGGAGGAGGAA	60.05	AGGGAGTGAAGACAGCAACC	59.305
contig04725	535	724	190	CATTGCGGTGCTGATATTGT	59.572	CACCTATCCCTGCTCTGCTC	59.973
contig04732	5462	5665	204	TTGAGCACTCCAACAATTTGAC	60.154	TGGATCGTTGAGGTAGGTTTG	59.978
contig04732	7896	8217	322	TTTAGCGTTTGGATGGATCG	60.961	CCTTGCTTTAACTTGACCTCTTG	59.479
contig04747	9101	9387	287	GGTGAGAGGGATGACCACAT	59.774	GATGCAGTGTGGCAGCTTTA	60.019
contig04758	5401	5736	336	AGGATGGGAGGGGATGTAAG	60.147	TCCTTTCCAGGGACACCATA	60.309
contig04759	8277	8581	305	CAATTTGGGCCACTCTTCAC	60.495	TAGATAGCGGCCAGGAGAGA	60.074
contig04759	12508	12895	388	TCTCAACTTTGGGTGGTACACT	58.625	GGAAGGTGCAAAGAAGATCG	59.813
contig04759	12590	12895	306	GAAGGAAAGTAGAAGAAAAGCGAAG	60.384	GGAAGGTGCAAAGAAGATCG	59.813
contig04759	22579	22744	166	AAGTCATAACCATCATCGCAAC	58.979	CACTTTCGCCTCATTTCACC	60.636
contig04759	32515	32824	310	CGAACTAGCACGATTTCACG	59.488	TGCATACGAGACAGCTTTGG	60.011
contig04766	1712	1927	216	TCCATAGGGCTGTTTTGAGG	60.066	GCAACATTCTAGGGCAGGAT	59.154
contig04766	5732	5911	180	ATGCACACAACAGTGCAGGT	60.236	CGATCATCAAGGGGTGTTTT	59.79
contig04766	6385	6565	181	TTTTCCTCTCAAACCCATGC	60.051	ATGCACCTGACACCTTCCTC	60.12
contig04766	6699	7050	352	TCAAATTCAGTCGTGGCAAA	60.234	AGCCGTGGAAAGCTCTATGA	59.978
contig04766	6825	7050	226	TCTACCTCAGCACCACCACA	60.309	AGCCGTGGAAAGCTCTATGA	59.978
contig04766	7110	7300	191	TGAGCAAACCGTTCCTTCTT	59.853	CAAGGGCTGATCACAGAACC	60.656
contig04766	7183	7456	274	CCTCCCTCTTCCCATTTCTT	59.508	GTGCCCCTTTCTGTGTTCAT	59.973
contig04766	9743	9867	125	GCTTGGGAGAATCACTGAGC	59.957	TGTTTTGACACCGCTGATCT	59.293
contig04775	3644	3819	176	GGCATCAGACTCCACCAAAT	59.934	TGAGAATGGACCTTTTGCAG	58.847
contig04775	4200	4439	240	GTGTAGTCCCGACCAGGAGA	60.112	CGTCGTTTGCATGTTTTGTC	60.157
contig04775	4419	4652	234	CGACAAAACATGCAAACGAC	60.157	CATGAGTGGTCCAACATTGC	59.967
contig04778	786	935	150	GCTTCCACTATGACATCTCAGTTC	59.308	TTCCTGTGTTGTGTGTGTGTG	59.053
contig04778	786	1048	263	GCTTCCACTATGACATCTCAGTTC	59.308	TGTGTGACGACGCATATAGTTG	59.679
contig04778	12138	12456	319	GCTGTCAGTCAGAGAGAGTAAATGA	59.248	TATCGCCACTTCATCGTCAA	60.22
contig04784	99	301	203	TTTTCCACTGCAACCTTAGACA	59.785	TCACAGCTATCCCACCCTTT	59.55
contig04784	1271	1452	182	ATGCATCGGGCATCTTAATC	59.891	GTTTCTGCAGGCTGGCTTAC	60.022
contig04784	2013	2373	361	ATTCACGCTTTCCAACAACC	59.978	ATTGGACGGTGAGGAAGATG	59.927
contig04784	8439	8703	265	GCTCGGCCATTACAAACAAT	59.967	CGAGCCATTCATCAGAAACA	59.799
contig04784	13168	13347	180	GCCAAACTTGACCCACTCAT	59.973	TTGCAAGGAGACCATCTTCTAA	58.973
contig04784	14560	14682	123	GAGCCCAAATGGGTTTTCTA	59.019	AGCGCTACTTGTTCGCAAAT	60.046
contig04791	1337	1688	352	TCCTACACCCCTTGGTCTTG	59.959	CACCCCAGTGACAGACACAC	60.045
contig04791	2804	2966	163	TGGAACAAATCCCACATTCA	59.75	CAATTGGTTTCCAAACACACAC	60.168
contig04791	5544	5838	295	GCCTATGCATGCTGGTTCTA	58.897	CGATCGTTCTGGTGAGCTTT	60.397
contig04791	6671	6799	129	TCCAGCACCACATGATTCTC	59.637	AAAGGTGAAAGGTGGCTTGA	59.711
contig04791	6745	6926	182	TCCAATTCCCTTAGGCTGTG	60.066	GAGTGAGAAAGTGGCCAACC	59.703
contig04791	7209	7528	320	TGCTCTCATCAACACGCTTC	60.144	CAAGTGTAACATCATGGAAGGAAC	59.804
contig04793	7816	8187	372	GATGAATGGAGTCAAACTCAACC	59.862	CCAGTCTGTCTACGGCACCT	60.321
contig04793	10972	11147	176	TGCTCTAGTTCTTAGGGGACAA	58.15	GAACATGGCTGGGTGACTTT	59.973
contig04796	6638	6866	229	GTGCTTTGTGGCAACCTTTC	60.678	ACACACAACGGCCATGTCTA	60.032
contig04804	3684	3958	275	ATTCTCTCATCCGCTCATACTT	57.084	AGGGCTCTCTGACTTGGTGA	59.986
contig04811	2582	2945	364	CGTGTTTATCGGGTTCGAGT	59.993	CCGTCGGAGATAAAATCTGG	59.523
contig04811	6980	7230	251	TTGCAGTTTCCCATCACTCA	60.24	CATAGGTAGCAGGGGCAAAG	59.724
contig04811	8932	9270	339	GGAGGAGGAGAATCAATAGCC	59.141	CCTAGTATCCCGCGACTCTG	59.853
contig04813	7678	7915	238	GCTATTTGCAAGGGGACAAA	60.074	GCCACTGTCTCCAAGGTTTC	59.703
contig04817	3425	3634	210	GGAGGGTTTGAGAGAAAGTAGATG	59.672	TGAAGATGTACTGGACCCTTCTT	59.157
contig04817	13076	13404	329	CATCCTCTCCCAACCACACT	59.962	CTCCTCCTCTTCACGATTGC	59.95
contig04817	15168	15452	285	CGGGGTTAAGCAATCAAAGA	60.067	TGTTACACAACAGGCCAAATG	59.497
contig04826	549	854	306	TTTCATTGGGCCATTATCGT	60.153	AGGAGGAGACCAAGAAGGAAA	59.309
contig04834	728	904	177	GTCCCCACAAGTGTTGTTCC	60.261	AGGATGAGCACCAACTACGG	60.134
contig04834	1255	1544	290	TCGACATATTGAGCGGTTGA	60.22	AAAGGGTCATGTGCTTGCTT	59.74
contig04834	5491	5654	164	AGGTACGACCAGGCATCAAG	60.134	AAGGAAGAGGAGGAATTTATGG	57.802
contig04852	1690	1913	224	TGGGAAACAAAGGTCAAACA	58.995	TCTTGGTATGGCATGATAGGC	59.937
contig04857	2102	2304	203	AATGGACAGTTTACGGTGTGA	57.994	GCACAGCCTCTCAATACACG	59.47
contig04857	2104	2349	246	TGGACAGTTTACGGTGTGATT	57.994	ATGTGTTGCATGGGAATGTG	60.249
contig04857	3920	4291	372	AATGGCAGCTTGGCTGTT	59.399	TCCAAGCAAACGTTGATACA	57.763
contig04857	4270	4541	272	GTTGTATCAACGTTTGCTTGGA	60.039	CTTGGTTGCCCTAGAGCTTG	60.008
contig04860	6298	6607	310	GGTGCGCTTCCTCACATAGT	60.285	AGCACCATCAGGCAAGAGAT	59.834
contig04861	2188	2360	173	AGGCCCAAGTAGCACAGAAA	59.875	GTGCCCCAATCCTCTATGAA	59.894
contig04862	4585	4715	131	GCATGATTGTGCTTTGAGGA	59.805	CCATGGTGTTGAAAAGCGTA	59.585
contig04863	1396	1642	247	CATTGCACACGGTTAAGATTG	59.097	TCCAACCGTTATTGTTTCAGC	59.989
contig04863	1804	2121	318	AACCGAGTACACGTGCTTCC	60.179	AGACCCCTTAATTCGCGTTT	59.966
contig04863	1930	2121	192	TACAACGCCACCAACAAGAG	59.758	AGACCCCTTAATTCGCGTTT	59.966
contig04863	2102	2356	255	AAACGCGAATTAAGGGGTCT	59.966	AAATCCGCTATGCACATTCC	59.929
contig04868	2683	2887	205	CGTGGAGACGGTCAGAAACT	60.298	CGCACAAATCAAAACTGCAT	59.735
contig04874	6925	7158	234	GCACACGATCACCCAAGATA	59.527	ATGGGCAAGTTGATCTACGC	60.103
contig04893	1998	2179	182	ATTATGGTGGGGCCTAGCTC	60.307	TGCCAAAGGGAGAAACTAGA	57.549
contig04900	523	738	216	ATTGGGCGGACACATTAGAG	59.955	GGATGAGGATGGGAATTGTG	60.135
contig04900	682	1036	355	CGAGAGATACGAAGGGAACG	59.83	GTTCTGCAAGCAACAGTGGA	60.032
contig04902	3025	3329	305	TGGGGAACACCTAACACCTG	60.801	AACCCCTAACCCTTCACGAG	60.353
contig04908	1669	1837	169	GTCGGTGCTGTTATTGCTGA	59.871	TCCAAACCACATGGAAACAA	59.792
contig04911	12470	12718	249	TGGGCCAACTAGAGTTTTCA	58.352	ATTTCCCATCCAAACACACC	59.508
contig04911	14524	14697	174	TTGCCCCTAATGTGGAAAAC	59.801	GGGGAGGGATTGGGATAGAT	61.218
contig04913	3952	4205	254	CCAACACCCAATGGAACCTA	60.605	CCGTTCGTGTGTGGGTATTT	60.668
contig04913	12035	12159	125	TGCAATGGGCAAATTCTACA	60.073	GCTCTGTCTCTGGCTTCGTT	59.751
contig04915	3741	3911	171	GTGCAAAGATTGCCTCAACA	59.847	GGAGGCATTTGGAGAGTGAG	59.803
contig04915	5725	6019	295	CATCTCAACCATGCCACAAG	60.112	TTCGAGTGCCTAAACGATTG	58.917
contig04915	11538	11880	343	TCTTCGCTGGTTGGCTTAAC	60.386	GCGGTTGACATTGCTGTGTA	60.731
contig04915	12333	12457	125	TAGCGGTTCTTCTCGTGCTT	60.154	CAAGGCTCTCTCACCTTTGG	59.982
contig04915	22038	22288	251	TCATTCGATCCCTAACTTGTG	57.685	GAAGCGTTCTTCTTCCTCAAA	58.707
contig04915	29361	29486	126	TTGGGAGTTAGGGTTTTGGA	59.401	TCCAATGTAGGAGGCAACAA	59.123
contig04917	2058	2226	169	TGGCAATGTGTGGCCTAGAT	61.468	TGGAGTAAACGGATCCCTCA	60.452
contig04917	2058	2292	235	TGGCAATGTGTGGCCTAGAT	61.468	TGGATCGTTGAAATTTGGTG	59.371
contig04918	3148	3477	330	CTGTCCAATAATTTTAGGGGTACG	60.022	TCAATTTGCTGAGCGTTGTC	59.995
contig04918	4015	4270	256	ATTCCAACAACGCAAAGAGG	60.11	TCATCCAGATGTCGCAAGTC	59.794
contig04918	6383	6529	147	CCGGAACTTTCCCAACACTA	59.964	GGCCGTAGAATGGTTGCTTA	60.096
contig04920	1249	1434	186	CCGTTTTAGGTCCAAACTTTCA	60.368	CTATGGCCTAGGGGTGTTCA	59.948
contig04920	7620	7867	248	CACTTGTGGTGTTGGCACAT	60.487	TGGAGGGAATCACAAACCAT	60.173
contig04923	6660	6869	210	TTGGTGCTTGATTCGTATGC	59.694	ATGCTCATGCCACCATTGTA	59.955
contig04924	6660	7022	363	AACCTTACGGCGTTCTTCCT	60.13	CGTTTCGCTTCAATGTCTCA	59.988
contig04928	1084	1328	245	TGCAGTGACAAAGCAGTCAA	59.164	ACCGGTGAAAATCACTGTCC	59.827
contig04928	1657	1938	282	TTGTTTCCCGTCTCCAATTC	59.91	GTGTAATCGAAGCCCGTGTT	60
contig04928	1919	2048	130	AACACGGGCTTCGATTACAC	60	AGGATGCGTCGGATGTTAAG	60.096
contig04930	2294	2479	186	CCACTACTCCGATCCTCAGC	59.827	AACTCATTTCTCGATGAACCTC	57.401
contig04934	3109	3337	229	CACCAATCTGAAGACGAGCA	59.984	AGTGGAACGACCCTTGAGTG	60.151
contig04939	6169	6356	188	AGTCGCGTGAAAACGAAAGT	59.92	GCACGCTTCAAAGAAACACA	60.035
contig04939	9648	9947	300	AGCCATGATGCATGAAATGA	60.041	TCCGGGGTTTGACTTGATAG	59.926
contig04945	4141	4378	238	TATGCACTGCGTCGCTCTTA	60.708	TTGATTTCCCACCAGCTCTT	59.67
contig04945	4986	5285	300	TGCACCAAAATCCATCTGAA	60.049	AAAGAGCCTAGGGTACGCATAA	59.332
contig04950	5427	5551	125	TGCTGCTGGGACTTATAGGC	60.374	GTGGGATCTGGATGTTTGCT	59.934
contig04951	108	296	189	CCGCCCTTCCGATTATATCT	60.26	CATCCCCATTCCTCTCCTTT	60.264
contig04951	2901	3135	235	ACGAACCGTCGTCATGATTT	60.384	TTGGATGGGGAGAAACAAAG	59.903
contig04965	1732	1997	266	CAGATGGAAGAACCGGTAGAA	59.181	GCTTGAATCCTGACCACACA	59.682
contig04965	2253	2552	300	AAACCAAGGCAGATTGGCTA	59.708	ATGCATTTCCTTCCAAGGTG	59.933
contig04965	5695	5924	230	GGGTCTTTAGCCTCCGACAT	60.464	GTGGCACCTCTACCTGCTTC	59.874
contig04975	398	703	306	AGTAGCGCAGGAGACAAGGA	60.156	TGTGATGCGTGAATTGGACT	60.12
contig04975	709	1090	382	GGATCCCAATTCATTCCAAA	59.558	CATGTGAAGATACAAAAGAGACACG	60.102
contig04987	2630	2913	284	TGCAACATTCAACAAACTCCTC	60.154	CCCGAGTCCACTTCTTCTTC	58.866
contig04989	10604	10824	221	GCCGGTAGGCACTTGTGTAT	60.022	CGATATTATGTGAATGGGGTCA	59.547
contig04990	7632	7937	306	CTCCGTACGAACGACAAACTC	59.788	TCACCCCTGCTCATTACAAA	59.123
contig04990	8123	8487	365	GGTGGAGGAGTGGAAACAGA	60.088	CTTTTCTTCACCCGAAGCTG	59.986
contig04993	4336	4664	329	TCTGGTTCACCACTGAATCG	59.676	ATGGGAGGTGGCAATGTAAG	59.813
contig05003	8772	8963	192	GTCCCACCGGATCATACATC	60.018	CCTCAACTAAAGAGAGCGAATTG	59.569
contig05003	11165	11317	153	GGTGAATGAAGATTAGAAGAGTCG	58.478	AAAGCGACCTGGATTTCCTT	60.074
contig05003	11890	12074	185	CAGGGTCACGAATCAACCTT	59.966	TCGGTTAACTGGCATCAACTA	58.307
contig05018	183	561	379	TTTGACCAAGGAGGATTTCG	60.044	GGGGTGTATTGGATTAGGATTT	58.152
contig05024	2922	3046	125	GGAGATCTAGTTTTGCTTCTGCTT	59.608	TTGCATGTGCTTGTCAGCTA	59.177
contig05026	2242	2410	169	GAGCACACCCATAGACATGC	59.12	TGTGTAGGGCTACCTGACCTT	58.732
contig05038	1846	2038	193	TGATGTGGGACTTGGGTTTT	60.21	AATGAGATAGCGGGATGACG	60.059
contig05038	2877	3213	337	CCGAACCATGTTCCCAAATA	60.555	AGCCTTGTCATCATCCCCTA	59.508
contig05038	5066	5335	270	GAGCAGGACAGAACCCACTC	59.841	TCCTTTGTCAGGCCTTTGTT	59.711
contig05052	7459	7620	162	CCAAGGAAATCCTCACCAAG	59.521	AAGGGTGTCACATGTTCCTCT	58.507
contig05057	6091	6352	262	CCCTCCTCATATCGTCGTTT	59.006	CCAAGCTCCTTGAGTTCCTG	59.982
contig05060	510	777	268	TGCAAAGCACCTAAATCTTGC	60.391	TCCTTGAACGATGGTAGAGG	57.739
contig05067	9169	9468	300	GAGGAGTTCCACTGGCTTGA	60.386	ACCTGGAAGCCCAATCTCTT	60.074
contig05067	9323	9468	146	GGGACTGGGAGTGTGGGTAT	61.032	ACCTGGAAGCCCAATCTCTT	60.074
contig05067	10348	10580	233	TAGTGGCCGAAACACCTACC	59.993	TGAGGAGATGACTCCCATTAGAA	60.082
contig05077	3417	3626	210	CTGCTGATGTGAAGGCAAAA	59.988	CACAGTCACTCCACCAGCAT	59.738
contig05077	4923	5318	396	GTTGCTACCGCCTACCAAAG	59.769	ATGACAAACAATGGCAAGCA	60.119
contig05077	7825	8026	202	GAGGAAATGAACTTCTAACTGCTTC	59.053	TTGCTCCTTTCCAAGCTAGA	57.85
contig05080	1184	1564	381	CAAAATCCCCAACTTCATCG	60.301	TGGGAAGACCGAATCCATAC	59.75
contig05091	3354	3689	336	TGATTTAGTGAGCTGGACCTTG	59.378	AGTGGCAACTCCATGAACCT	59.579
contig05107	784	972	189	TGTTTGTGGTGGAATTGAGG	59.389	AAATTGGACGAGGTGGTAAGAA	59.871
contig05107	9915	10113	199	TAAGAGAGCTGCGAGGGAAG	59.853	CACTACACAACCCGCAACAT	59.49
contig05107	10309	10708	400	CTCTGTGGGAGATATTTTAAGTCCT	58.38	TGACCCGAATAAGAGAGAGTAAAC	58.058
contig05108	4591	4822	232	TCTATCCCTCCCTCCCACTT	59.89	CATTGCATGAGAAGGCTTTG	59.42
contig05111	933	1243	311	AGCTTGTCTCCCAAGTGACC	59.305	CACGTAATCGACTCCCGAAC	60.517
contig05114	1637	1848	212	TCTCAACTCTCATTGTCCTCCTT	59.379	CACACACAAAGACTTCCACGA	59.779
contig05120	86	346	261	AAACTTCCGTATGGCAGCAC	60.14	AAGCCTCATCACCAACATCC	59.934
contig05152	7371	7605	235	AATTGACATGCGAGACCACA	60.12	TGCCTTCCATTAAACCACCT	59.429
contig05152	7999	8153	155	GCCCAATAACAACACCATCC	60.059	TGTACCGGCCTAGGTAGCAT	59.615
contig05155	313	463	151	CTAACACATTCACGGGCTCA	59.716	CATGCTAGTGATGTACAAGTAATGG	57.878
contig05165	10554	10788	235	CAGTACCTTTGGCACGCTTT	60.305	GCATTCAGAAGCCAAACACA	59.847
contig05175	4389	4644	256	TCACTCTTTCCCTCAAGTGTTTC	59.781	CCAATGGAGGCAACTCATCT	60.073
contig05178	357	692	336	TCGCCAACTTCACTTGTCAG	60.025	GCAAAAGCGAACGTAAAAGC	60.027
contig05178	4846	4986	141	CATGGTGAATTGCTTGAGGA	59.648	TTCACCTTCACCTTCACATTC	57.626
contig05187	649	878	230	GGAACAACAGGAGCAAGAGG	59.844	TCTGAGCAAGAAGCTCGTGA	60.008
contig05189	6292	6469	178	CCGGATTTGGTGTATGTATAACTG	59.577	CATGCACCCTTCCAATTGTC	61.309
contig05189	7958	8215	258	GCCAATTTTGCCATTGGTT	60.696	TGAGGTGCCATTCATCTTCA	60.201
contig05189	7958	8272	315	GCCAATTTTGCCATTGGTT	60.696	AACAAGGCCAAGCTCAAGAA	59.993
contig05189	8253	8473	221	TTCTTGAGCTTGGCCTTGTT	59.993	GCTTTTGTAAGGGAGTAGAGAAAGA	58.765
contig05189	10587	10946	360	CGTCTAGAAAAGCTAACGCAAA	58.894	CGAACATGCACCAACACATC	61.013
contig05190	1226	1545	320	GGTGACCTTTCCTTTCACTTG	58.682	ACAGTGTGATGGCTCATTGTT	58.072
contig05190	2216	2445	230	AAGGCAATGTATATGTGCTACTGG	59.499	CCTGACTTCGGTTCCATGTT	59.966
contig05192	5946	6120	175	TTGTGATGTGCCCTATAAGTGG	59.883	AAAATGGAAGGGACACGACA	60.353
contig05192	6875	7174	300	TCTAGCCGACAAATCGACAG	59.024	TGGCCACGGGTAGTAATCC	60.729
contig05192	28037	28183	147	ATGAGAAAGCTCGCACCATC	60.37	CCAAGGAACTTCTGCTAGGC	59.077
contig05202	4567	4770	204	CGCCTCTGTCACTGTTCAAA	60.025	AACGAAACCAACGCATTCAT	60.374
contig05211	80	364	285	CCATCGCACATACCATAGTCC	60.228	GAGGTGGTTCAGAGGGATCA	60.048
contig05211	6795	7099	305	TGTGAAGGACTTTATAGCCTGTG	58.463	ATCGGGGATGGAAATCTCTT	59.728
contig05211	10358	10579	222	TGTAGATGTGGATGGATGCAA	59.94	CCGATCAAATGTATGCCATGT	60.6
contig05214	4775	5068	294	AAAATGCTGCCATGCTAACC	60.103	CATGCACCATCCAAAGGTAT	58.298
contig05214	4775	5105	331	AAAATGCTGCCATGCTAACC	60.103	GGCAGCTTCGTACACAGGAG	60.996
contig05237	7977	8285	309	ATAGCTCGGTTCCCAAACCT	59.962	AAAGGCTCTCACCCATAATGAA	59.966
contig05237	9636	9833	198	TGCCTTTGGTCAATTTCCTC	60.051	TCATTCAAACGACTCCACCA	60.088
contig05237	10857	10997	141	TTTGTGGGGCTGTCTTCTCT	59.844	ACACTGCCACGTCACACATT	60.08
contig05268	2647	2923	277	CGAAAAGGAAAATGCACGAA	61.102	GGTAGTGACTCAAGCTCTCCAAA	59.936
contig05274	482	720	239	TCTCTCCTGATTTAATGACAGCAC	59.789	TTGTCCCCATTAACCTTGGA	60.162
contig05274	2142	2341	200	GGTTGCAAAACCAAGGAAAA	59.953	CGGTTGCAAACAAATGTAGC	59.23
contig05275	979	1282	304	ATGGATCAAGCATGCCAAGT	60.492	CAACCGCTCTACCGATTCTC	59.836
contig05277	3134	3387	254	GTGTGGGTTTGTGGGTCTTC	60.261	TTCCCACCTAATTGATTCATCC	60.02
contig05282	5493	5770	278	CCCGATATCCGTTGGAGTAA	59.778	TACCCACCCTCGTTCATCTC	59.927
contig05282	5537	5770	234	GACGGAGTTCAAGTTTCCTCA	59.318	TACCCACCCTCGTTCATCTC	59.927
contig05285	1697	1910	214	TGAGGAAAGTGTGGTTGGTG	59.565	CAATGCATACTCCGGGTTTT	59.823
contig05285	9573	9733	161	GATTCCGCTTAGTTCCAACG	59.708	TTTAGGGCAGAGGAGGGAAG	60.694
contig05306	405	700	296	TGCATGTTTCCATGTGGTTT	59.823	CATGACCGTCTTACTTCACAACA	60.081
contig05306	4281	4542	262	CTTCCCGTGTCTTTCTGAGC	59.989	CTGCCAAAACTCTCGTCACA	60.025
contig05306	8488	8804	317	TGGGCCATTGTTGGTCTATT	60.192	CAATTTGCGCCCTTTGTTAT	59.964
contig05306	8798	9001	204	CAAATTGCGCTATGAGATGAGA	60.364	TCTGATCTTCGAGTTGGGTTA	57.409
contig05310	1352	1616	265	CCTTTTGAGAGAACAAGGTGAA	58.485	GAACCGATCGAGGAATCAAC	59.488
contig05311	726	967	242	TGATGACACCGAATGGGTAA	59.774	TGTGAATGGGTGTGTTCAGG	60.416
contig05311	2756	2936	181	TTTGGTGACATGGGAAAGGT	60.21	ATGAGTTGGTCGGTGGTGTT	60.284
contig05332	255	480	226	CGGGTTTGTGTTTTCAACCT	59.869	CCAAACCTACCCGTAACCAA	59.719
contig05335	1870	2208	339	ATTTGAAGGCCCAAACGAA	60.433	TCAAACGCCCTCTTCCTGTA	60.766
contig05335	2676	2956	281	ACCTTGCTGCCCACAAATAC	60	TTCTTTTCCTTTTCGCATCG	60.315
contig05335	8630	8811	182	GGGGCTCGTGATTGATTTC	60.419	CAACCGGTCTCATTCAGCTT	60.255
contig05345	656	912	257	GAAATGGGTGTGGAGACCTG	60.363	AGCAAGGAGAACAAGGGTGA	59.844
contig05345	4489	4706	218	CGCTGCACCAGTAGCTCAAT	61.532	CACATTCTATTAAACGCCTCCA	59.143
contig05345	6979	7177	199	CTGGCAAATCACCAGACAGA	59.831	GAAGATGCACATACCGCAGA	59.83
contig05354	4578	4864	287	CCTCTATGGCAAGCTTTCGT	59.476	AGAACGGGTCATTCCTACCC	60.19
contig05361	799	975	177	GGAAAATTGCTCCCCAAAAT	60.13	CGACAGTTTTGAGCCATACG	59.342
contig05361	799	1089	291	GGAAAATTGCTCCCCAAAAT	60.13	CGCGGTACAAATGTGTTTCTT	60.046
contig05361	11504	11720	217	GAAGCTCACAGATGGCAACC	60.812	CTTTCTCGCCCTTCCTTTCT	59.955
contig05361	11664	11799	136	GCGCGTGGAGAGAGAGAGTA	60.844	GCATAACACAATGGCGACCT	60.925
contig05373	557	948	392	TCCTCTTTATTGGCTGTTACTGG	59.675	GCATGAAGTTAGGACCATACCG	60.741
contig05376	4690	4813	124	GCTCCACTTGTTGCAATTTT	57.877	ACAGTGGCTGAACAACCAAG	58.777
contig05376	4690	4988	299	GCTCCACTTGTTGCAATTTT	57.877	TCTTTTGGTCGCGTACACAT	59.199
contig05377	390	550	161	ATCAAGTCATGGGGCCTACA	60.34	GCAGTGAAGAAGACGAACCA	59.01
contig05377	3743	3984	242	CAAGGAGAACAACCACAGCA	59.873	ACCAAGTGATGCAATGTGGA	59.967
contig05377	5548	5710	163	TGACACTGCAATTCCTGCTAA	59.478	TGTACATCCCATACACAGCAA	57.49
contig05377	8364	8506	143	CGTAGGCTGTGTGGATGAAA	59.716	AAAGGGTTGGATTGTGTTGC	59.836
contig05377	9865	10139	275	CAATTGCACTTCAAGCTCGT	59.076	TGGATAAGCGGTTCGAAATC	60.038
contig05385	652	808	157	AATTGGTCACAACCGCTCTC	60.119	CCTACCTCACCTGCCATTGT	59.989
contig05385	2371	2635	265	AGGTGTGGCTCAGATGAAAA	58.287	GAAAATGAGTGGGGACAGGA	59.903
contig05385	2882	3052	171	GCCACCACTTTGTGCCATTA	61.866	CAAGCCCATCTTTCAGCTTC	59.955
contig05393	8	263	256	AACCTTGCTAATCTCCTTATCTGG	59.243	AACGGGTCGTTCTGATTTTG	59.971
contig05393	2249	2528	280	CAAAACCCCAACATCAATCA	59.222	TCGAGAGCGAGTGAATCCTT	60.096
contig05397	12743	13005	263	TGCTAAGTTCCAAAGCGACA	59.609	TGAGCAGGTTCCCATCTAGC	60.362
contig05397	14560	14813	254	CACCCTAGAGGCGGAACTTA	59.331	TAAAAGTGGGGAGCAGCAAT	59.708
contig05397	15493	15851	359	GGAAGAGTCCCCTATGCATTT	59.433	CGAGCAATTTGATTTTACGC	58.446
contig05405	3927	4141	215	TTGACAGCAAAATTGCAAGC	59.999	TGGGAGAAGTAACCACATTTGA	59.471
contig05419	2895	3262	368	ATCAAAGGCGATCCTGCAAT	61.868	GCCTTGATTCCCTGCATTTA	60.038
contig05419	4471	4602	132	TTTCAGGAGTGCGTCTAGCA	59.74	TGTTCCCTTTTCTTGGCTTG	60.22
contig05419	8188	8510	323	TGCACTGTAGGCATCTTTCG	60.011	GTGACTTCGATTCGGTGGTT	59.973
contig05421	79	221	143	GAATTTTGGTAGCCCGGAAC	60.673	CCGTTCCCAACTAGGGTTTT	60.214
contig05429	123	283	161	TTTTGCTTTTGCGTGCTTCT	61.046	GGACCAACAAACACAAACGA	59.44
contig05430	1273	1446	174	CCGTTCTGGCCACTTTCTAA	60.241	GCTTTGTGGCAACCTTTCAC	60.678
contig05443	1630	1933	304	CCCTATCTCCCATAAATGTTGC	59.701	AAAGTCCTTGTAGTGATAGCCACTC	59.309
contig05443	6550	6775	226	TGGGCTTTAAAACTGGGCTA	59.715	AAAGTAAACACCCACACGGTA	57.084
contig05462	3513	3685	173	CACACTCTAATGGAAGGCCTAA	58.402	TCCATTGTCTCCAAACCTGT	57.971
contig05469	1736	1958	223	CGTGGATGTTGGTGTTCTTG	60.001	ACCAACGGAGTTCTGTGCAT	60.577
contig05473	6802	7066	265	CCGCTGAGATTGGAGAAACA	61.316	TCACACCTCACGCTCAACAT	60.319
contig05473	7094	7331	238	AAAAGGGAAAACCCAGCATC	60.299	GGCAGAGAGCGTCAGAAAAC	60.142
contig05473	7655	7775	121	TTCCTTAGTCTCGCCTTCCA	59.948	AAGAAGGAGGAGGCGGTTAG	59.842
contig05473	19481	19735	255	GCAAATTCCCTAAAGCAGGA	59.297	TTAGGCCCATTTGTTTGTGC	60.866
contig05474	1348	1667	320	TCCCATCATCAACGGATACA	59.732	TTGGGACACATAGGCAACAA	59.964
contig05480	983	1173	191	TTCCCCATCCGTTGTATTGT	60.051	GGTTTTGGAATTGGGGTTTT	59.903
contig05480	2152	2304	153	CGACGAAGAAGCATGAACAA	59.988	CGTCGAGTGTGATGACAGGT	59.738
contig05480	2721	2951	231	GAAGCTCGGAAAACTCGTTG	59.993	AGCTTCCACCGCTTGTGTAG	60.453
contig05480	14957	15141	185	CGCTTATGAACCTAACCTAGCC	59.332	CGGGAATCAAGTTCTGAGGT	59.137
contig05488	12247	12476	230	TGACCCGATTGGTCACTACA	59.96	CAGGGTTAGGTTGGTGTGCT	60.028
contig05489	1166	1563	398	CAACAAGGGCAATAAAAGCA	58.816	CTAGGAGCAGGCTGAAGGTG	60.149
contig05492	3757	3941	185	CTGCTCCTGATTGCATGTGT	59.862	TCAGCATCTTAATTGCACGA	58.017
contig05492	4394	4672	279	TAAGCTGTGGGCGTGGATA	60.227	GGAATCAATATCACCATGCACT	58.792
contig05492	11673	11809	137	TATCGCTCAGCATCGGAACT	60.905	CCTCCCACGTCTTTGGAATA	59.926
contig05494	1420	1621	202	TGTTTCCATGGTTTCGTTCC	60.734	CACAAACCTTAGTAGGGAAGTATTG	57.562
contig05494	9990	10269	280	GGAAGTGTATGTTCCCTTCTCC	58.967	ATTTGGCGCACAAGAAAATG	60.999
contig05495	777	964	188	GGGATGCCTATTTGGACCTT	60.152	CCAAAGCATACCAACCACAA	59.439
contig05500	72	228	157	ATCTGCAGTGAACCCAAACC	59.973	AGGCATTGCAGGAGGATAGA	59.797
contig05500	715	881	167	TCACATGGCACAAACAGACA	59.705	CCTTAAGCAAATGCCACCTT	59.225
contig05509	1847	2068	222	GCAGGCCAGGAAAAGATAGA	59.41	CACATCTCCATAATCCAATCCA	59.645
contig05511	2937	3217	281	GCTATGTTGAAGGATGACGGTA	59.114	AACAACTAGGCAGCCGAAAA	59.883
contig05516	943	1196	254	TCATTGCATGAGAATAGGGTTG	59.96	CCCCTTCCTTGAGTGCCTAT	60.455
contig05540	3141	3296	156	GGAGTGAGGGATTGGGATTT	60.133	TCCACTCCTTCTCCCATACG	60.065
contig05545	2045	2273	229	TCTCCACATCACCACCTTCA	60.088	CGAATCCGACCGTTTATCTT	59.043
contig05545	2045	2381	337	TCTCCACATCACCACCTTCA	60.088	GAAGCGGATTGATTCTCAGG	59.773
contig05547	5759	5958	200	AAACAACGACTTCGATCCTCA	59.726	CACTAAACCAACACGCAGGA	59.758
contig05553	3432	3641	210	TGGCATTTTAGAGGCATGTT	58.241	CCCTTTCAAGAGCAAACCAA	60.22
contig05569	2782	3083	302	GACCCAACCGTTTCAATTTC	59.269	CTGTTACGTTGCTCCAGTGTT	57.955
contig05569	6793	7099	307	GGTGAGAGTACGGAGCAGAGA	59.613	ACCAAAAGGCCACAAGAATG	59.971
contig05569	10514	10729	216	TCACTCTCAGGGACCTCGTT	59.835	GGTGCATCGTGCATGAATTA	60.498
contig05569	10546	10775	230	GGGCAGTGGCTATTGCTTT	60.228	TGCCACCTTTATTCCCATTT	59.273
contig05592	5638	5863	226	TAGGCTTCCTTCGGGATTTT	60.034	GGCAGCATGGGAAGTTAGAA	60.214
contig05593	1953	2141	189	GGTCTTCGTTACCGTTTCGT	59.101	ATGTGGATGGTGGTGGATTT	59.91
contig05593	2304	2560	257	GTGGCTTCGGATGATGTTCT	60.081	TCTTCTTCAGGCGGTTGATT	59.813
contig05593	6563	6835	273	CCCAACCCAGTTGCTAATTC	59.429	GGGATGGAATCATGTGCAGT	60.758
contig05593	8751	9059	309	CAAATTGTGGTGGTGCTACG	60.027	CTTTCACGTTGAACCCATTCT	59.087
contig05593	8763	9059	297	GTGCTACGGGCACTGATTTC	60.667	CTTTCACGTTGAACCCATTCT	59.087
contig05593	11113	11330	218	CGCACTTTGAGAGAATGCAG	59.74	CTCCGTAATCAATTCAACACCA	59.861
contig05596	1360	1570	211	GCGAAACTCCTCCACTCATT	59.288	GAGCCTTGACTCCCACAAAA	60.232
contig05597	924	1214	291	AATTTTGCCTGCGTGTAACC	60.003	GATGGTTGCCCCTCGTTTAT	61.072
contig05597	1549	1861	313	CCGTCTTGATTTGGATAGGG	59.382	AATTCGGATTTCTCCGTCCT	59.903
contig05603	3190	3471	282	GCAGGTCTCACTTCCATCCT	59.258	ATTAGCTCGGGAACCTCCAT	59.925
contig05603	6554	6805	252	GAAAGTTCTTAGCGACATGTGA	57.183	CAGGGGTGGGGCTAAGTTT	61.241
contig05617	7192	7531	340	CAAAAGAGCCAAGGCATGTA	58.917	CCACCAGCTCTCAAGTCACA	60.022
contig05617	12176	12442	267	TGTCAGCGGCAATACTGAAC	59.871	GGTACTACTATTGCAAGGCATCTG	59.27
contig05625	8852	9067	216	AGGATAGGAAGAGGCGTGGT	60.096	TCGAATTTCAAGCCACCAAT	60.448
contig05641	6050	6300	251	GGGGACATAGCCTCTGACAT	58.969	TCCCTCAAAAGGGGAAAAGT	59.912
contig05641	15099	15325	227	ACAACCTGACAAGCATGCAC	59.758	TCCTTGGGAAATTGGTTTTG	59.772
contig05641	16070	16307	238	CGAGGCTTGACTTGTGAATG	59.44	AATGGGCTACTTTGGCTGAA	59.708
contig05641	18743	18867	125	GGGAGTGGGAGTTCAGTTCA	60.088	GACGTAAGACTGGGGCACAA	61.096
contig05645	5613	5743	131	TGAAAGTGTTTGTTCCCACAAC	59.914	TGTTTCGGGATGTTTTCTCA	59.097
contig05649	1890	2104	215	TCGACCCCAATTGCTTTAAT	59.411	AGTGATGGTGCCTCCAAAGT	59.579
contig05652	4209	4447	239	CCGATCAGATGTTCCCTCAC	60.475	ACACCGGATAACGCTTGTTC	60
contig05652	5755	5990	236	AGCTAAGGCACTTCCCATCA	59.836	ATCGACCGCACGTTGTACTT	60.581
contig05653	4197	4425	229	GCTTGATTCATCCGCTTGTC	60.754	CTCCACGTCTAACCGCAAAT	60.132
contig05653	6367	6622	256	TGTGAGCAAAGCAAACAACC	59.888	TCACTCTGGCAATTCCTTTTG	60.234
contig05653	7755	8059	305	TAACATTTGGGCCTTTCCTG	59.931	GCCCCAGGCAAGTATTATGA	59.923
contig05659	10320	10670	351	GTAATGGGTTGAGGCCAAGA	59.933	ATTGAGGAGGTGAACCATGC	59.934
contig05659	20448	20638	191	CAGCACCACGCAGAATAGAG	59.615	CAGACCAGGGATAGGTTGGA	59.92
contig05660	5789	6030	242	CCTGCCAAAACCAAATTCAT	59.801	GCTTCCTTCAAATGCCCATA	60.038
contig05699	996	1260	265	GGTTCCCATTCTCAAGCATC	59.488	AGAGCGCGTGTCTTTCTTTC	59.763
contig05705	5021	5203	183	CCCATTCAAGAAACTACACAAGC	60.048	CGATGAGCAATACTGCAAAA	57.539
contig05711	8730	8964	235	AAACTCGCCCTGCATACTTG	60.27	GGCATGCGTGTATGTTTGTT	59.474
contig05723	115	301	187	AAAGACATGCCAGCTAAGCAA	60.032	AGAGAGCGAGGGTTGAGACA	60.135
contig05723	12034	12331	298	TGAGTTTGTCGTCGTGGTTC	59.726	TGTCAGTGATTGGTGCAGGT	60.162
contig05723	14216	14525	310	TGAATCGGCGGATCAATTA	59.981	TATCTCGCGTTTCCTTTCCA	60.712
contig05723	15513	15799	287	AGCTAACCTCCCCTCCCATA	59.919	GTGGGATCTGGGAAACAACT	58.842
contig05725	1170	1353	184	TTTCCTCCATGAGTCTCTAATGTTC	60.018	GGAGGCCTTCCTCATACAAC	58.595
contig05747	551	713	163	TCCCACGAAACAAACATTGA	59.941	TGCACCCATCCACTCTACTG	59.701
contig05747	2484	2630	147	GGAAACCCTTTCGATCCTTC	59.881	ACCCGGTTTCAACTTTCAAT	58.411
contig05747	4131	4289	159	GTGGTGAGCACGTTCAAAGA	59.88	GCATGTGTACATTGCCGTTT	59.474
contig05767	2246	2388	143	GCTAAACTCCTCGCCCTCTT	59.983	ATCTTGCCCAGCCATATCAG	60.059
contig05770	9264	9627	364	ACTCAGCTCATGACCCAACC	60.12	CGATGGCCACTTTAGGATTT	59.043
contig05770	13108	13334	227	GCCTTAGGGTTGGGATTGAT	60.152	AAACCATCCCTGGCTTTCA	60.445
contig05771	6232	6517	286	CTGTTAAAGGGACAATTCATGC	58.629	CTTTGAAATCTGGTTTGGTCTG	58.741
contig05771	15956	16079	124	TTGATGAACGCCTCAGACAG	59.984	ATCCACGTACACACGGACAC	59.315
contig05771	17409	17737	329	GGCTATGCCCACCAGAATAA	59.923	GTAAATCACGAGCAATGCAA	57.38
contig05771	25131	25383	253	AACCCGTGCACATAATCGTT	60.257	CACCACCATCAAACAAGAGTG	59.045
contig05778	12928	13197	270	CTTCTTCCTCGCTGGAACAC	59.989	ACGGAAAGGAAAACATTCCA	59.406
contig05778	17733	18060	328	ATCTATGGTCCCAGGCACAG	59.95	GGCACTCCTCATCATTCCTC	59.617
contig05781	4491	4664	174	AGCCACTGCTTTTCACCCTA	59.875	CAATGTTCTCAAGATGCTTCG	58.515
contig05781	5869	6069	201	TCTGCATAGTCTCTCCCCAAA	59.822	TAGTTTGGTGTTCGGGCATT	60.365
contig05799	2532	2751	220	GGTGGAGGGTCATGCTAGAG	59.679	ACCTGGACATCCATGCAAC	59.334
contig05801	12878	13122	245	AATTAAATCCCGGCGTATCC	60.008	AAGTGGCTCTTAAGGTCAAACG	59.82
contig05801	13240	13451	212	GCTATTGGATGCCACGTTGT	60.925	GGCATTTTCTTGGTGATATGG	59.287
contig05801	13361	13584	224	GCCATGGTATCTGCCTGTCT	60.104	GTTGCTTTGCTTGCTTACCC	59.889
contig05809	4	171	168	TCACACACACACACACACACA	59.003	GCAATCCCTCCAACTAAGCA	60.214
contig05813	1276	1514	239	ACCCCGAAAATTTGAAAACC	60.034	TTTGCTGTGGTTGCAGACAT	60.31
contig05819	2897	3144	248	CTGGTTAAGGACGGAGCCTA	59.331	TGGGTTAGACATCTATTCGTTACTG	58.708
contig05824	2811	3193	383	GGGTTATGTTGCCTTGATTGA	59.815	GGAGGGGAGTTGCAAGTAAA	59.17
contig05824	5257	5569	313	GGATCGTACGCCAATTCACT	59.962	TCAGTGGCGGAACATCAATA	60.073
contig05827	7760	8046	287	ATAGCGGAGGATTCATGGTC	58.962	AAGGCTAGGTAATAGTTTGAGTGGA	58.884
contig05843	8206	8478	273	TGTTCACAAAGCTTGTTCCA	57.867	GAATTACACGACACAATCACCA	58.406
contig05843	10837	11104	268	TATTGCTCCCAACAACACCA	59.964	CCGAACCCGTAATACACTCG	60.378
contig05863	1126	1419	294	TTGTTGGTGGTTTGGAATGA	59.792	CTAGAGAAAGCCCCAAAACG	58.97
contig05863	3179	3429	251	TTTCAGGCTTTGGACACCTT	59.711	TGAATCCACCCAATGGAAAT	59.991
contig05876	1835	2121	287	GCCGTAAGGCTGAGCTATTG	60.003	TACCAACCCATCCTTGCTCT	59.55
contig05879	2132	2415	284	GTCTTTAGTGGCCGCCTATG	59.73	GAGTCGGGAAATATGGAGCA	60.036
contig05879	4476	4673	198	TGACTCCTTTCACCCCTAACA	59.578	TTTGTCATGTGGTGGCTCTG	60.722
contig05885	5102	5248	147	GAAGCTTGGTTCCACACCAT	59.973	TAATTTGGGTGGCAATGTGA	59.786
contig05897	1383	1634	252	AATATGCCACTCGGATCTGC	60.066	ACAGCCACCTTGTCTCCAAC	60.159
contig05935	2095	2314	220	TGCCTCACAAATCTCCAGAA	59.369	TCAGAACGGGTCATTCCAGT	60.51
contig05955	1651	1815	165	ACGCACAACTAGGCACAAAA	59.391	CGCTATTCCTTCGCTTCAAT	59.456
contig05955	8292	8484	193	GGCTGCAGACCTGTACATCA	59.862	TTGAATTGCATATCCCTCCTC	58.988
contig05955	15350	15644	295	TGCGATGAGAATGATATGTACG	58.678	ATGGCTTCCTCTCTCGTCAA	59.95
contig05956	3764	4046	283	CCATGTTTCGCTCAATCAAA	59.664	TGGATTGTTTTGAGCTTGGT	58.201
contig05956	5940	6091	152	GTTGTTTACCCAAACACAACCT	57.947	TGCAGACCCATACCATTTCA	59.924
contig05960	1061	1285	225	GGGCCATGCAGTGTTATTTT	59.829	TAGTGCCTCTTTCCCACCAG	60.246
contig05960	8883	9264	382	TTGCTGGTCTTGCACATCTC	59.992	GACCAATCCCATTGCCTCTA	59.894
contig05962	209	564	356	TCTAGCCCACTCCTCTTGGA	59.943	CGAAACAAAATCGTTGATGC	59.161
contig05979	437	667	231	GCGAAATCGTATGGGAGATG	60.435	GCAGTGACGGATCCAGAAAT	60.081
contig05979	7163	7534	372	AAGTGTTCGGTGCATGTTCA	60.16	GGTCATTCATTGTCCCATCG	61.139
contig05979	8346	8667	322	AGAGGGTAGAGGCACTTCGT	58.01	TGAATGGAAAGTGAGGGAAGA	59.656
contig05995	1373	1504	132	TTCACCGAGGGAGGTATGTC	59.927	GCCTCTCCACACGAAAGAAC	59.851
contig06001	523	646	124	GCTCTGTCTCTGGCTTCGTT	59.751	AACGGGCAGATCCTACAAGA	59.694
contig06013	58	188	131	TGACATTGAGTGGTCAGTGTTT	58.116	TGTTGCGGTAGAACTCATCAA	59.332
contig06020	3608	3736	129	ACCATTTTCGCCTATGCAAC	59.967	TGTCATTTGTCATTGTCACCAC	59.318
contig06032	344	638	295	CAAATTAAAGGTGTTGGTGGAG	58.538	CGGGAAGAACAACCATCAAA	60.863
contig06033	3116	3495	380	CGAGCCCGATGATCTATTTG	60.564	GCTGTGGCCCATTTACTGTACT	60.432
contig06033	5198	5520	323	CGACCATTCTAAATAGCAGAAATCC	61.404	TACCACATACGCCCAGACAA	59.988
contig06040	760	1059	300	ATGGGACCAAGCATGACTCT	59.535	GATGAAACCATCAAACATGTGG	60.096
contig06040	5824	5979	156	TGTAACCCCTTGAGGGACTTT	59.85	ACACACACACACACACACACAC	58.828
contig06040	5824	5996	173	TGTAACCCCTTGAGGGACTTT	59.85	GACACACACACACACATACACACA	60.36
contig06040	5896	6170	275	ATATGCACGCACACACACAG	59.196	AGGTTTGGAGCATTCAAAGTG	59.228
contig06040	7425	7793	369	CTCCCAGACTCTCCTCAACG	59.978	TGCTTGACGCTTTGACTACC	59.076
contig06041	824	1198	375	GGGTGTCACGACGTTATGCT	60.986	CTGCCAAGCATTTTGCCTAT	60.23
contig06041	8123	8477	355	CGGAGGGAGGATATGAAGTG	59.502	GCGTATTGTGTGGTGAGCAG	60.333
contig06041	9776	9975	200	TGGATTGTGGTGTCTCTGGA	60.088	TTGCTTGATCTTGACCCTGA	59.369
contig06060	2511	2667	157	TGCTTTGTTGTTGTGTTGTCAG	59.846	ACCACGTATGACCATTGCAG	59.445
contig06061	4336	4573	238	TTTAGACATGGAGTTGGTGAGG	59.097	TGTGCAAACTAGATGGGGAAT	59.443
contig06075	2723	2924	202	ACACTTGCCAGTACCGGTGT	60.488	ATGCAACATGCCGTACAAGA	60.142
contig06077	5325	5475	151	CCACACATAACCAAGCACCA	60.427	CACATTGGTGTGTTTCTTCCA	59.45
contig06083	1586	1851	266	TGCAACGTAACACCGAAATC	59.59	TGGTCATTGCGTGACTTGTT	60.16
contig06083	3167	3502	336	GCACTATCTGAGAAGGTATGCATTT	60.064	CAGGAGGGCATGTTTGTCTT	60.111
contig06096	4417	4655	239	TGCATCCTCTCCCCTGATAC	60.034	GGGTTAGTGGCATGCTTGTT	60
contig06096	4774	5076	303	TCCCATAAGCACCTTCCATC	59.894	CAAAGGCAGAGGAAGCTTTG	60.125
contig06103	339	733	395	GAATGGACCGCACACAAAC	59.959	GGAAGCCCAAATGCAAATTA	59.907
contig06109	7280	7433	154	ACAGCATAGGAGACCCCATC	58.969	ATGCGAAGATTGTTCCTTGA	58.298
contig06109	11264	11455	192	TTGGTGTACAAAAGCCCACA	60.004	GAATCCTCCAGTAGGGGACA	58.94
contig06113	2373	2681	309	ATGGATCTCGACTCCTGCAT	59.642	GACCTAAAACATTGTGTGTACTTCG	59.088
contig06116	2367	2500	134	GGAGATGAGTGCAGGGTGAG	60.829	CGTGAAGGCATTGTAACGTG	60.172
contig06116	2589	2869	281	CAGAAGCAGACTCGTCGTCA	60.333	TACGCAACACAACCATGTCC	60.436
contig06116	2850	3038	189	GGACATGGTTGTGTTGCGTA	60.436	AGAGCGCGTGAACAGAAAAT	60.022
contig06116	4862	5177	316	TGGTCAGGGTTTTATCGTTG	58.475	GATGGGAAGTTTGCATTCTCA	60.066
contig06143	1919	2127	209	GGCTGGTGTGTAGATGCAGA	59.862	GCCACACAGCACAATACCAC	60.04
contig06150	3484	3624	141	GAATTGATGCTTTGGTCACG	59.127	TGAGAGGGGCGTTGTAGAGT	59.867
contig06152	3748	3891	144	GAGTTTGAGGCAGCACCTTC	59.997	CACATTACTGATGAACCAACCA	58.405
contig06153	2324	2527	204	CCAGTAGTTGCTGCCAAATG	59.342	CACTGAACCTCTTGGCTGATG	60.838
contig06154	1537	1831	295	TTGATTTGAGTTGGCAGCAG	59.988	GGGGAAGAAGTTGTTAAAGGA	57.339
contig06188	507	770	264	ACACATGGTCGTGGATGAGA	59.962	AAAATTTGTGGCCCATTGAC	59.668
contig06190	3478	3643	166	TTTCCCTTGGCAAAACAATC	59.916	CTGAAGCAGCTAGGGTTTGG	60.008
contig06190	3618	3909	292	TCACTCCCAAACCCTAGCTG	60.246	TGAAGAACGAAGCCAAACCT	59.853
contig06190	6355	6674	320	ATTGGGTGGAAGGAAAGAAA	58.477	GAGACTCCTGTCAAATAAAGTCGAT	59.25
contig06190	11512	11866	355	GGCTTGAAAAGTGGCTTCAG	59.993	CCAATAGGAGTACCGCCAAA	59.953
contig06190	12687	12862	176	TGTCTGTTGCTGCGTATTCTG	60.065	AAAGGAGAGCAGCAGTCCAA	60.134
contig06192	5192	5419	228	CCTGGTTCAGTCCCTCATGT	59.962	AGGAGGGTTTCCAAGTTTCG	60.467
contig06192	6574	6865	292	GTCCCCACGTGAATACAACC	60.096	CGCAATAGCACCATTCCTTC	60.606
contig06192	9101	9397	297	CCGAACTTTGATTTCGAGCA	61.273	TGAGACCCTCTTTTCCATTTTG	60.455
contig06192	9983	10170	188	ACAAGCGAGAAAGCAACCAT	59.882	ATTGAAGCACAGGCCAGAAA	60.776
contig06192	10521	10758	238	GCCAACTTGACGAGCAAACT	60.44	GTCCAAGCTAGAACGGGTCA	60.255
contig06192	16621	16870	250	TCAACAGCTGCACACACAAA	60.071	ACTTGGCGCTGCATAAGTTC	60.416
contig06192	16982	17109	128	ACGCGTCAGCAACAGAATAA	59.493	CTTCCCTTCCTTTTCGCTCT	59.955
contig06192	18491	18677	187	CAGAACAGGAAAATGAGGATACG	60.008	ACCTTCCCCGTTAGGTCAGT	59.856
contig06193	1178	1470	293	CTATGTCGACGTTGGTGCAT	59.596	CAGGGCAGGGAGTTGTTTTA	60.103
contig06193	4754	4961	208	TGAGAACCTTCAAACACTTGC	57.994	TGGTCCATGTTCCTCACTCA	60.088
contig06203	1646	1788	143	CCAGATATGGATGCACATGG	59.756	TGCTTTTCGTGTTGGTTCTC	58.9
contig06209	37	343	307	CCAATTCTGCGAACGACATA	59.688	GCATGAAAACGTGGAACTGA	59.697
contig06211	4468	4827	360	TGCATGTGTGTGATTTCTTCC	59.562	AACCTGCATCGATACCAACT	57.139
contig06264	2491	2711	221	CCCACATCTTCTCCTCCTCA	60.191	CGCCACGAAGGATTACATCT	60.096
contig06271	3175	3490	316	CCAACTGCCGAGACTTTGAC	60.833	CGAAATCAGTCCCGTTCAAT	59.933
contig06273	11319	11481	163	ATCCCTTGAATGACGAGGTG	59.927	TCTGCTCCAAATGTGAACGA	60.39
contig06273	11793	11977	185	CAAACAAAGGTGGCACTAGAGA	59.42	TGGGTTTGTAGTGGACATGG	59.262
contig06273	16259	16491	233	CAAGCAAAGCAACACCAAAC	59.366	TCGCCTCTCAAATCCACTCT	59.95
contig06274	5812	6031	220	TTTTGTTCAAGATGCGTTGG	59.706	GTTTGCGGATTTTGACGATT	59.945
contig06274	7420	7672	253	TGAGTGTGTGGTGCATGAAA	59.705	CCACGTACAACCTTTCTGTTGA	60.067
contig06276	1664	1888	225	CCTTCCGTTCGTGTCCATAG	60.508	TGGGTCGTTTGTCCTTTCTT	59.569
contig06288	2698	3020	323	CAACGAAAGATCCTCGAGTCA	60.382	CGTTATGGAATTACTGTGACCA	57.573
contig06296	393	733	341	GACTCAACTCAAACAACAAGCA	58.064	GATAAGGCTGAATGGCAAGC	59.813
contig06297	516	796	281	TCGGTGACTCTTACTCTCCGTTA	60.301	TATGTGCTGTTGCCCTTCTG	59.864
contig06298	2937	3214	278	CCATGTTGACCTCATATGCTC	58.033	GGGGCAGGTATTCATCCTAA	58.857
contig06309	3173	3447	275	TGCTGTATTCCCCAAATCCT	59.387	TGGTATGTAGCATGTAGTTCTTTCC	58.71
contig06310	23	305	283	CAGGAATTTGGGTTAACGTCAT	60.109	CGCGCAATCAATAACCTCAT	60.991
contig06310	200	345	146	TGCAAGAGCATGAGATCAGAG	59.282	GCCGTCCAAACAAAGACCT	60.104
contig06310	17647	17813	167	TCGTGGTGCCTCTTCTTCTT	59.989	GTGCTAGACTCGCCCACTTC	60.02
contig06311	705	1000	296	CAATCCATGATCCGTTTTCC	60.133	GACTTGGGCGGAGTTTGAAT	61.383
contig06311	1238	1360	123	TCACACCAAAGCATCAAAGC	59.847	AAACCTCTCCATTCCCGATT	59.766
contig06311	1495	1787	293	GGCAATCCTCGTTTTCCTCT	60.578	CCCAAACCAAAACATCAACC	60.066
contig06311	8236	8355	120	CAGTTCGGTCGAAAAGGAAA	60.22	TTCCCCTAACACTGCACCTT	59.592
contig06320	7555	7728	174	AAACTCTCCATGACCGCATT	59.556	GTGCTTCATTCACCCCTCAT	59.934
contig06321	5188	5407	220	GGAACGGACGTGACAGAGAT	60.12	TTTCCCTTGTTTTGACGAAC	57.7
contig06339	624	903	280	TGGGCAAGGACTTAAGGTAAAA	59.997	GAATGGCCGGTAGATCCAT	59.724
contig06339	2401	2680	280	AATGGAGAAACTTGCGGAGA	59.813	TCGAATCCTTGACCTTGCTT	59.813
contig06342	1454	1678	225	GTCATTTGAAACCGCCTCAT	59.939	CGAGTTCTTCTCGTAAACCATT	57.576
contig06345	1255	1454	200	CAACTTGGAACACGATAGATACTGA	59.61	ATCCGGTGAAAGACTTGGAG	59.137
contig06345	1423	1644	222	CCACCTACCTCCCTCCAAGT	60.363	ACCAACTTCCCATTCCACAA	60.21
contig06356	4431	4642	212	GCATGCCAACAAAGAATCAA	59.67	TCTTGCCAAAGAGCAGGAAT	59.955
contig06356	5443	5601	159	CGATGTGGGATCTCAACAGA	59.631	CACTTTCATGACCAGTTGCATT	60.037
contig06357	807	993	187	CACAGATTTCCAAGGGGATG	60.309	GAGCTAATGTCACCGCCACT	60.285
contig06359	1384	1611	228	AACTTCAATTTGGTGGTTGG	57.425	CCCTTCAATGGGTTTGTTGT	59.688
contig06367	4532	4701	170	TGAGATGATGATGTGATGTTCC	58.36	TGGTAGAGACAGAGAGAGTGAAAA	57.431
contig06367	4550	4701	152	TTCCTATGTTGTGTGTGTGTGTG	59.445	TGGTAGAGACAGAGAGAGTGAAAA	57.431
contig06382	1435	1576	142	GGTTCAAGTTGGCAAACCAT	59.836	TTAAATCGCGCTTCCAATGT	60.588
contig06382	4714	4867	154	TGGATCAGGAGGAGCCATAG	60.173	GGATTAAGGAGTGTGAGGGTGT	59.369
contig06382	5767	5932	166	CTTTCCCTGTCGGAATCAAA	60.044	ACCGTTTCTCTTGCAGATGG	60.255
contig06414	3170	3477	308	TGAGCTTGTTGTAGGCGATG	60.011	AAAAGGAAACAACCGGGAAC	60.2
contig06414	4367	4700	334	GGCATCGACTTGATCTACCC	59.513	ATGCATCCAATGCTCATCTT	58.116
contig06418	1647	1822	176	GCATTTCTTCAGGGTTCTCG	59.813	CCCAGTCCTGTGTTTGTTGA	59.565
contig06418	6175	6398	224	AAGACAAAGGAGCCTCGTGA	59.989	AAACACATCAACCATCCATCC	59.522
contig06418	7055	7298	244	CAGGGGTGCCTTTAAAACAG	59.604	TTGAATGCAAGAGACCATCG	59.799
contig06434	1036	1245	210	TGTTGCATGTGTTGAGAAGTTG	59.805	GGGACCAACATGTGTGTGAG	59.846
contig06434	1129	1259	131	AGTTGCTTGCATTAGCGTTG	59.136	GATTCTAGTAAACTGGGACCAACAT	58.93
contig06446	5157	5354	198	GGCTCTTTTGAGGAAAGCAA	59.569	ACATGCAAGCCCTTCACATC	61.078
contig06448	4531	4820	290	TATTGTTGAGGGTTGCGATG	59.542	AACTGCAGCCACAGAAGATG	59.037
contig06467	9506	9770	265	AGCCTACCTGCAGCATGATT	59.866	TGGATACAAGACCCATGACCT	59.274
contig06467	12208	12559	352	TCCAGAAAGCCTCATCATCC	60.158	CAGCCTAACCGTCCCACTAA	60.125
contig06467	17234	17365	132	GGAAGCTAGTTGTGTTGAATGAGA	59.825	GTAAGGACTCAGCCCGTCAG	59.867
contig06497	310	552	243	GGCACTTGACACTCAACCAA	59.726	TGGCGAACACACAGAAAGAG	60.025
contig06497	1328	1690	363	TTCCTCTGCTTTTCGCTCTC	59.836	GGGTCCGAACTGAAATCTTG	59.526
contig06501	2092	2330	239	GGCAATTGACAAAATCCTTCAC	60.711	CCCATTCCTCTTGGTTCCTT	60.298
contig06501	2158	2330	173	GACACCACACACACACACACA	59.989	CCCATTCCTCTTGGTTCCTT	60.298
contig06534	787	1133	347	CAGCAGCACAATGCACAGTA	59.641	TTAAGACGGTGGTGGTGTGA	60.001
contig06534	969	1133	165	TCTAGATCTCGCAGGGGTTG	60.353	TTAAGACGGTGGTGGTGTGA	60.001
contig06534	1153	1532	380	ACCCAGATCACCGACTTCAC	59.969	CAGTTTGCGGAGGAAGAGAG	60.126
contig06539	39	192	154	GGGAGTGAGAGTGGGACAGA	60.243	CTCCAATAGGGACGTGGAAA	59.926
contig06543	3771	3891	121	AGAGAGAATGGGATTGAGAGTG	57.46	TCTCCCCTTATATTTCTCTTTCTCC	59.539
contig06543	3766	4066	301	GGGAAAGAGAGAATGGGATTG	59.889	TCTCATGAATGGGGATGAGAA	60.41
contig06543	6624	6926	303	TATCAGAGCATGCCCAACTG	59.823	CCGGTGATGATGAATTGTGA	60.33
contig06568	3679	3841	163	TACAGAAAGGAAGGCCCAAC	59.17	TGGGTTGAACATGGAGATGA	59.893
contig06568	5767	6043	277	TGCCAACCATTACAAATCCA	59.786	CAATCACAAGTGGTCATCTTCAG	59.648
contig06568	13811	14137	327	AGAATCTGACAATGAGACTTAGGAG	57.347	AGGGTTGGGACTTTCCAAGA	60.852
contig06579	7663	7857	195	TTTGAAACATCCCGTTTTCG	60.836	CCCAAGCGTCAGAATAAACC	59.569
contig06588	3947	4214	268	CGAAACGGAGAGATTGGTGT	60.111	CGACCCATACTAACTAGCCAAA	58.347
contig06588	5454	5696	243	GATTCTTCAAAAGGGTGTTGC	58.684	TGAAGGGAGATGAGGTGAATG	60.058
contig06592	2496	2701	206	AATTGGCAAAACTCGACCAC	59.978	CAACCCAACCCATTTACACC	59.948
contig06595	4404	4701	298	CCCCAACAACATGGTCAAAT	60.474	CCGTTTCACTCTTAAATTAGCAGAC	59.761
contig06595	5559	5783	225	AGTTTGGGAAGCTGGGATCT	60.074	AGAAGAGAGCCGACATTGGA	59.95
contig06599	1665	2027	363	TCTGTGGTCTCATCCGTGTC	59.665	AAACCTCCACCTGCATAACG	59.993
contig06599	3010	3366	357	TCTTGGGAAGAGATTCAGGTTC	59.691	AATCCCAACACCCAGAAGG	59.764
contig06636	1579	1940	362	TAGTCACCCCACAACATCCA	59.806	GCACGCTTCTCCATACACAC	59.323
contig06637	2139	2261	123	TGGCTCAGTCAAACACTTCG	60.025	AGTAGGTGGACGCGAGAAGA	60.012
contig06637	4410	4654	245	CCAATCTTGTGTGTTAGCGTGT	60.096	TGCTTTTCTCCACCCTAAATTG	60.462
contig06637	5877	6064	188	AGAGGATGGTCCCTTTTGGT	59.795	GTGAGAGAGAGAGAGAGAGAATGAA	57.68
contig06641	8220	8429	210	AATAGCTCGGTCGTTGGATG	60.096	ATGGGTTCCAGACTTTCAGC	59.141
contig06641	18339	18561	223	GGGTTACCACACAATCTTGC	57.922	TCATGTTGTTGGACTGCGATA	60.127
contig06656	970	1101	132	TTCCTAAGGCATGTGCTTCC	60.214	GTGCATTTTGACATCCTTTCAC	59.481
contig06660	5035	5157	123	CTGATGGTGCAGGTTGAGAA	59.831	GGGTTCTTCGGTAGCAGTTG	59.734
contig06666	3543	3790	248	ATGAAGCTCTGCGTGATGTG	60.016	AACAATGTGGATGAGGTGAATG	59.717
contig06667	2963	3094	132	CGCAATCTGTGTTAAAGCAA	57.599	CCATAATAACAGTTGTCTGACCTTC	58.223
contig06672	4421	4777	357	TCAAGGGAGGATGTGTAGCC	60.073	CCCCAAGCAATCATGAAATC	60.274
contig06672	7448	7756	309	CAGTTTTCGCGGTGACATTA	59.729	TCAGACATGCATTCAACCTCA	60.256
contig06683	2312	2494	183	GCCAAGCCTGAAAATCAGAA	60.331	GATCCACATACAAGACGAATGC	59.462
contig06683	2312	2653	342	GCCAAGCCTGAAAATCAGAA	60.331	TGGTTGTCTGTCCGAATCAA	60.088
contig06683	7196	7387	192	GACCTCTGTACAAATCACAGCAA	59.299	CCCCGTTTTCATCCCTACTT	60.18
contig06701	4778	5091	314	ACGACTTGTCAATGCCATCA	60.12	GCCTCTCTTCAACCATTCCA	60.195
contig06701	7135	7357	223	TGGACAACATAAAGGGGTTG	58.325	CAAAAGGATTGCTGGGAAAA	60.046
contig06701	8935	9237	303	TGGTTAGGTGGCCAGTTAGG	59.986	AATACCACCCTTCCCAGACC	60.052
contig06711	132	291	160	GTGTCGTTTGAACCCTCCTC	59.555	CCATCCATCCCAACTAGACAA	59.799
contig06716	4351	4480	130	AGTGCAACACATGTACACTTGAC	57.735	GCAAACCAATTCGTGTAAGC	58.294
contig06720	7815	8063	249	GCTTCAGGAGGTGCCAATAG	59.836	GCCCTTGTATGCCTGACCT	60.088
contig06720	10449	10745	297	ACTCCACACCAAACCAAAGC	60.012	CATTGTTAGTGGTGGAAGCAAA	60.032
contig06724	2699	2848	150	GCTGTGGCTCACACTCTCTG	59.764	GAAGGCCAGCGTTTGAATAA	60.209
contig06752	1681	1840	160	AGAGGACCCAACACAAGTGG	60.002	TAACCACCAAAGGGGTCTTG	59.824
contig06752	1821	2090	270	CAAGACCCCTTTGGTGGTTA	59.824	GTTGTTGGGGTCAGTGGTTT	59.721
contig06752	1821	2159	339	CAAGACCCCTTTGGTGGTTA	59.824	CTTTCTGCTTTTGGCTCTGC	60.27
contig06752	3263	3452	190	ACTGATGGTGCCTTGATGTG	59.551	GGCAAAATTGACCAAGCACT	60.118
contig06766	4167	4423	257	TTTCCCTTAGCCAAATGAGG	59.155	CATTGTCCTTCAACCTTAAGTGC	60.048
contig06766	4737	4895	159	CCCATGTCAATCATCCCATA	59	GGTTAGTGGCCTCTTGCTTG	59.875
contig06780	590	768	179	CCCAGCAACCTGAATCTGAC	60.656	CGAAGAGCTCAACCTCGAAC	60.134
contig06780	1144	1353	210	AACGCCATGGGAGAGAGAGT	61.192	GCAAAACAGCACAAATGACG	60.302
contig06780	1147	1353	207	GCCATGGGAGAGAGAGTGTG	60.829	GCAAAACAGCACAAATGACG	60.302
contig06780	1334	1503	170	CGTCATTTGTGCTGTTTTGC	60.302	ATGTTCTGCATCCTCCATCC	59.893
contig06786	7677	7841	165	GCACAGACGGGAGAGAGAAG	60.135	GATTGATGGGGCCATTGTTA	60.532
contig06786	7888	8093	206	AACGGAGGCAGAACAGAAGA	59.989	GGGACTAGCATTGGCAACAT	59.962
contig06786	16479	16835	357	GAGGGCGAAATGAAATCGTA	60.038	TTGAGAAAAGGCAACCAACC	60.088
contig06789	2428	2706	279	CACCAACGTAGCATAGAAAAGA	57.168	GGTTCGGGCTAATCTGGTAA	59.043
contig06802	314	603	290	ACAAGCCCAAGTCCAACAAC	60.012	GCCAGAGAAAAGCATTGAGC	60.103
contig06802	839	1011	173	GACCTAGGACAAACGGTGGA	59.966	GCACATCACAAGACCCCATA	59.374
contig06803	1081	1274	194	GGCCATCAGGAAATACAGGA	59.894	TGCTGGGTTTGATGACTCTG	59.831
contig06817	9415	9565	151	CGCCGTCTTTAGTTCATCCT	59.336	TGGACTGGCAAAGTTCTCCT	59.844
contig06830	3775	4111	337	TTGGGAACTGGAAAACAAGG	59.942	TCCCTGGCTTTGTTGAAGAT	59.67
contig06830	4679	5027	349	CACGTTGGGTTACGCTTGTA	59.65	TGATGGTTGACACGCTAAGG	59.716
contig06833	523	754	232	TCATCCCCATCATCAGTGTC	59.269	GGTGAAGGTTATGGTAGGTGGT	59.147
contig06833	734	957	224	CCACCTACCATAACCTTCACC	58.305	GGCATAGGTTCCACACATGA	59.374
contig06833	1371	1603	233	TGGTTGACCCTTAGAATTGGA	59.415	AAAGGAGCTTGAGGGAGGAG	59.95
contig06833	3208	3574	367	GTGAGAAGGGTGAGGTGGAA	60.088	TTCTCTCTCCGTCGTTCGAT	59.95
contig06833	4319	4676	358	ACCAACGGTCCTGATGCTAC	59.997	GGCAAAAGACAATCGAAAGG	59.685
contig06833	7219	7470	252	TACACTCCTTGCGACCCATT	60.517	TCCCATGATTCACAGCAAAA	60.049
contig06833	9046	9175	130	AGGTGAGAGTGACCCCAAAA	59.549	GCTCCACCAAATCCTCTACC	58.595
contig06838	587	836	250	ACAGCTACGGCCACAATTTC	60.14	AGTCCATTGGCACAACAACA	60.008
contig06838	645	873	229	GAGCTTTCACCATTCCAAGC	59.82	AAGGGAAGGTTGAGGAGCAT	60.074
contig06838	946	1201	256	ACGACTGCACCTTGAACCTT	59.769	AGGGAGAATGGAGAATGCAA	59.629
contig06838	1176	1423	248	CCTCCATTGCATTCTCCATT	59.894	TGTTTTCGTACACACCCACCT	60.319
contig06842	2066	2322	257	AAGGAGTGCTCACGGGTAGA	59.867	GCCACCACCAAACCAAACTA	60.786
contig06842	4441	4633	193	GCTTGCTAACCGCACTCTTT	59.66	TCGTGAAGTTGGTTGGTTTTC	60.001
contig06842	5303	5555	253	TGGTCAACATAACGGAATCG	59.395	GCGGCTACAGAATGGAGTGT	60.285
contig06887	8932	9259	328	TTGGTCACAGCCACATCAGT	60.162	GGTCACTTTCATTGGGGATG	60.173
contig06894	135	266	132	AACCCTTCCCTGGCTTAAAT	58.958	TGCCGTTTCTTCTTGATCCT	59.813
contig06894	8142	8352	211	GATGAGCCTTTGGGTGACAT	59.934	TCAGGCAACCACAATCAAAA	60.088
contig06896	9105	9376	272	TCCTTTCAGAACATCCACTGC	60.248	TCCTGCCTTTCTTCCTCTTTC	59.948
contig06904	1031	1229	199	AGATGCATGGTGGTGTTACG	59.445	TCATCCTTTCTCTCCTCAAGC	58.608
contig06904	1031	1311	281	AGATGCATGGTGGTGTTACG	59.445	CAGCCGAGTATGATTGCATTT	60.11
contig06914	1529	1657	129	ATGGAGATCAGCCCAAACAG	60.073	GCGTGAATGTGAGTGCTTGT	59.912
contig06914	3604	3958	355	GGGGAAAATAACGAGGGAAG	59.772	CTTCCAAGAAACTATTAGCCACCT	59.28
contig06925	3160	3458	299	TGAACAAACGAAGAAGAAGACG	59.534	AGGCCCACCATATGTCTCAA	60.34
contig06926	5182	5308	127	GTGGAAGTGTACGCCCTGAT	59.997	GGGTGACCTTGTTTTACTTACTCA	58.675
contig06943	5122	5315	194	TTGCACCCGAAATGTTTGTA	59.969	AATGGGCAGGCTGGTTAGAT	60.846
contig06943	12577	12920	344	CCAGTTTGTGTTTGCGTTTG	60.187	TGGGATTCTTCCCCTAGGTT	59.761
contig06949	1782	1965	184	GGGAAAAGGTGGGAATTGAT	59.996	CCTCTCTGCAACACAACACC	59.31
contig06950	1712	2032	321	AGCTAAAATCAATGGCGTGA	58.388	GTTGATCCTCCTGCTCTTGC	59.957
contig06950	6362	6615	254	AGGCCTCAAGACATCATTCA	58.23	ACTGCCAAGAGCAAGATTCG	60.538
contig06951	123	306	184	CTTGGTGGGATGGAAGTACAA	59.838	GACAGCTTTCCACCTGCCTA	60.397
contig06951	3096	3382	287	TGTTACAGTCCGACACCTTCT	57.307	GCTGGTGGATTCTTTTGATGA	60.066
contig06966	4669	4911	243	TGTTGGACAAGAAGCAGGTG	59.873	GGCATTAAGTCCGTGTTTTG	58.147
contig06966	6542	6753	212	TGAACTGCCCTAACCCTTTG	60.103	AAAGAAGCGAACAGGGAAAA	58.949
contig06973	5606	5766	161	TCAGACATTGTGGAGGTGGA	60.088	TGGATTTTGCCGCTGACTA	60.35
contig06982	280	439	160	CTGGGCTGCGCATATAGTAA	58.96	AGGGGAGAGGAAAATCCAGA	60.008
contig06985	4904	5168	265	CACCTCGAAGCTCAAGAAGG	60.126	CAAGTTTTGCATAATCGTCTGG	59.647
contig06985	6258	6437	180	TTCGTTGTTACATGGGCTGA	60.111	GTTGGACCTTTGATCCATGC	60.326
contig06987	186	470	285	CCCGTTCTGGGACTACAAAA	59.964	GTGACGCAACCAGAGAGCA	61.21
contig06987	1114	1397	284	ATTGTGTTTGGACTGCGATG	59.572	CCCGGCTGGTTACTACACAC	60.431
contig06990	8099	8420	322	GACATGTGCCCAGATCAACA	60.544	ACGAGTTCAGCAATGGTCCT	59.727
contig06990	11391	11630	240	AAAGCAAGCCACGGTAAGTC	59.383	TGTCTCTGGAGGACAGTAATGTAA	57.947
contig06992	3756	4014	259	TGGCTGTCCTGGCAATATAA	59.136	TTGGCTCGCATCTTTTCTTT	59.96
contig06997	480	747	268	TTCTCAACCCAACCTCCATC	59.903	TGAGTTTGCATCCTGCTATATG	57.953
contig07019	2575	2817	243	GGGATGTACACAGGCCCATA	60.603	GTGATAGCAGACACTCATTACGAA	58.477
contig07019	6976	7171	196	AAGCATACATGAGGTTGTCCA	58.09	GCCATTGTCATTTTGGAGTG	58.976
contig07030	3111	3363	253	CGGTGAAATGCTCGGAAAC	61.572	GCCTCAGTTTCAAAATCGTGT	59.232
contig07030	4542	4757	216	CAACAACGAACGTGAGGGTA	59.609	GTCTTTTCTGTCGCCGTGTT	60.299
contig07032	9323	9565	243	GGTCGTTAATGGTTGGGAGA	59.79	GGAACGTGGGACATGCTAAT	59.82
contig07033	1169	1469	301	TCGATGCTCCAACTACATTTTG	60.131	TTCAAGTTTGGTCGTGACAAGT	59.679
contig07035	2525	2753	229	TCAAAGTTGAAAAGCTCTCTCTCTC	59.844	ATCGTCGTCCTCTCCCTTCT	60.216
contig07036	3769	4024	256	CACCTCAGGGGCCATATAAA	59.778	ATGGGACACGGCTAATGTCT	59.434
contig07037	1433	1574	142	CCCAAGAACCATTGGAGAAA	59.903	TCGGAAGAATCGATGTGATG	59.604
contig07037	3681	4041	361	CCATAGCCACAAGTGCTGAA	59.864	TTTCTATCTCTCCCCTGCAAA	58.914
contig07037	5124	5348	225	ACCCTAAGAAAACCGCTGCT	60.262	TAACGTGCTTCCAGCGACTA	59.632
contig07040	1705	2036	332	ACGTACTGACACGTGCCTTG	59.819	GAACCGAAATCTCACCCTCA	60.05
contig07040	4002	4236	235	GGACGCAAAAGAAGTTTCCA	60.227	CCATTATACACACACACACACACA	59.218
contig07040	4591	4766	176	TGGAGTAAGTGGGTCCCTTC	58.989	TGCTTGCCATGGATGTAGAG	59.823
contig07058	10491	10814	324	TCCTTGGGGAGTGTGAGTTC	60.088	AATCGTCTGTCGGAGTGGTC	60.12
contig07058	11871	12030	160	TTTTGGGCTCGACAAGATTT	59.685	AGACAGCTCAAAGGCTCCAA	60.134
contig07066	2929	3145	217	CCATTCACCCCTCTCTGTGT	59.962	TGGAGTTGAGAAAGGCGAGT	59.989
contig07066	7139	7446	308	CTTCTGAATGAATGTCTTCGTG	57.483	TCACTCGTGTTTCCATCCAA	60.088
contig07067	510	838	329	AATCGGTAGGCCAATTTTCA	59.411	TCTCCCAGAGGGAAAGGATT	60.008
contig07067	806	990	185	AGGCGGTAGTTCCAATCCTT	59.962	AAACAAGGGAACAGGCCATT	60.723
contig07067	5375	5555	181	TTCATTTGAACGTGGCTTTG	59.706	CATCACATCACACATTTTACGG	58.822
contig07075	3933	4090	158	CGGCTCTAGTGCAAGGCTAT	59.637	ATCAGCCAGCTAGCATTCGT	60.007
contig07075	5105	5411	307	CAGGTAAGCGAAAACCCATC	59.569	CAGAAGGTGGGGCATGTATT	59.813
contig07075	6876	7143	268	GACTGATGCCTCTTGTGTGC	59.425	GCCATGTGTCTTGAGTGCTG	60.473
contig07092	4572	4971	400	AAAGGTGGAGGGTGAGAAAA	58.618	GAGATGGCGGTGTTTATTGG	60.331
contig07092	6835	7008	174	CAAGCTTCTCTTGCCTCGAA	60.786	TGATTCTTCCCCAAAAGCAC	60.051
contig07093	41	266	226	TGGGAGTACATTAGCATTCCTC	58.213	CCATAACCCCACGACATGTAT	59.443
contig07100	5157	5362	206	CGTGAGATGAATTGCCTTGA	59.799	TGACAGAGACACGTTCACGA	58.957
contig07100	5239	5478	240	AGCGAGGAGGACCACATAAA	59.694	CCTTTGAAACCAACGGAGAA	60.081
contig07100	13999	14145	147	GCAACAGCTGAAACAATGAAG	58.568	GGAATCATTTCGTCGGTGAT	59.756
contig07100	14459	14784	326	CACGGTGCAGTTTTGTTCAC	60.199	TGTACAGCCAAATGACATGGA	59.98
contig07101	1547	1867	321	CCTCATTTATTCTCGCTCGTG	59.853	GATATCCGATCCTTTGTGACG	59.401
contig07103	1775	1975	201	ATTGAACTTCCGTGCCAAAT	59.434	GAACATGGTTAATATCACCGTAGTG	58.813
contig07108	3509	3839	331	GATGCAACAACAATCACATGG	59.838	AGTGCGGGATGAAGAAGCTA	59.978
contig07108	6442	6664	223	GCTTGGGGCCTGATTAGTTT	60.451	TGCCTGAGGTGGTAATGTGT	59.01
contig07108	8113	8241	129	GCGGCGCATATTTATGTTG	60.074	CGCGTGGATGTGTGTTATG	59.553
contig07115	10891	11162	272	TAGTCCTCGGAGACGGGTTT	61.008	ACGGCAGATACCAGACCAAC	59.997
contig07116	850	1018	169	ACGAGAAAAGCACGGTTCAC	60.299	CTCGTGTGGTGTGTTGGGTA	60.477
contig07116	5379	5602	224	AACATTGATGGGTGGAGGAG	59.779	CCCATCCTGTATTCATTGTGC	60.207
contig07116	7344	7614	271	CTGCCTTCCATTCATGTCCT	60.073	AAGAAGCCCGCTTTCAAAAT	60.204
contig07116	9761	10154	394	CCACGGTAACCTTTACGAGAA	59.141	TGTTTCAACCACCCATGTAA	57.285
contig07123	3305	3505	201	CTAACCTCCGATAAGACTTGACATT	59.172	AGGGGAAAAGTCCGCAATAA	60.792
contig07123	4827	5012	186	TCAAACAAGGTTGGCCTTTC	60.088	ACACACACGCACACACACAC	60.177
contig07123	4827	5203	377	TCAAACAAGGTTGGCCTTTC	60.088	AGACGCAGATGCACAAACAC	59.912
contig07123	4862	5154	293	TGCCATGTGTATGTCAAGTTAGC	60.074	CACACACAGACATCGGACAA	59.097
contig07123	5126	5348	223	TGTCTGTGTTTGTCCGATGTC	59.587	CACACACATGCACGCAGA	60.022
contig07123	5256	5613	358	GCGTGTGTGTCCATGTGTATC	59.903	CCAAAGAAGCACACTCAGACG	61.009
contig07123	5415	5613	199	TGTGTGCGTGCATGTGTCTA	60.988	CCAAAGAAGCACACTCAGACG	61.009
contig07125	2717	2996	280	GCCAGGGTAATCGGTCATT	59.765	AAAAGTCTCTAACACATCTCGTAGG	57.378
contig07125	3230	3391	162	TTGCAAGAAGTGTCATGCTG	58.571	CCACCGCGTTGTAGAAAAGT	60.168
contig07136	2667	2941	275	CCCTGGGAACATCACACTTT	59.82	TTTCCCTGCGTGGATTAGAC	60.074
contig07136	3607	3862	256	GCAACAACTTATCCTTAGCCTTG	59.362	TCGGCTTGTGGTAGAGAACC	60.255
contig07136	3653	3908	256	TGTGTGTGTTTGTGTGTGTGG	59.985	TCCCTCCTTTCCCACCTAAT	59.761
contig07139	3307	3517	211	GGAAGGTTGATGGAGAATGG	59.336	CTGTGAACGGTTGAAACGAA	59.734
contig07145	7471	7695	225	TTTTGAACCGAACCAAAACC	59.817	AGCTGCTTGCTCAATTCGAT	60.125
contig07147	35	349	315	TCCAACTGATTCGATTGATCC	59.886	TTCGGGTTCCTGCATTATTT	59.411
contig07147	2016	2395	380	AATGTTCGTTTGCCCACAAT	60.235	TTGAGAGACTTGGCGAGGAT	59.95
contig07147	2533	2854	322	GACGAATAACTTTCCCAGCAAC	60.007	GGATTGATTAGAGCTGCTTGCTAT	60.258
contig07147	10107	10324	218	CCCACCAGAAGAAGCTCAAA	60.366	AGGCCTGGTTGTGTCTATCG	60.134
contig07147	10418	10611	194	ATTGGGGAAGCACAGACAAG	60.111	AATTGGTCACGCTGGGATAG	59.955
contig07147	10637	10825	189	AGCTCAGTGCCATGACAAAA	59.445	CTCGCTCAGTTTTCCACCAT	60.255
contig07151	1895	2225	331	TGATGGAAACCCAAGAATGG	60.692	GAACCCAACTCAAAGAAGCAA	59.345
contig07151	10158	10451	294	CAGCCCATTCCTTTTCCTTT	60.423	CGTTGGATTGGTGATTTGTG	59.816
contig07151	10448	10756	309	AACGGTTCACGTTCCATCTC	59.973	ACGGTGAGTTCCTCGTTGTC	60.159
contig07159	9522	9649	128	AAAACCCGTGCTGTCCATAG	59.993	TCGATTGACACGTTGAGGAA	60.24
contig07166	1172	1428	257	CCCGTGGTAATGATTCTCTCA	59.94	GAAAACCCAACACCAAGAAA	57.549
contig07166	7498	7700	203	CCCCATCGATTAGGAAGTGT	58.861	CTGACTTCAGCCCTTTGTGG	60.822
contig07173	348	497	150	TCGGAAAAGGGCAAATAAGA	59.655	GGAGGCGTGAATTAAGAAGC	58.93
contig07182	8031	8312	282	CAGGTTCCATTAAGCGTGGT	59.993	AACAAAGGAAAAGAACCAGTCC	58.67
contig07193	1087	1420	334	CATGCAACCACAAATCATCC	59.781	TCTCTTCTCCCCGAATTCCT	60.147
contig07193	2908	3048	141	AAAATGGCGGCAGCTTCTA	60.861	GGAGCGAGAGAAACTGGATG	59.95
contig07193	3458	3719	262	GGCTCTCCGTTATGTCCAAG	59.694	TCCAGAAGCTCCAAGAATGG	60.331
contig07199	17786	18115	330	ACCGCTACAAAATCCTGACG	60.132	CAGCTCAAATGAGGGGAAAG	59.807
contig07203	5828	6038	211	TGGCTGAAATAAGGCCATTC	60.038	ATGGCTGCTAAGGAAGCTGA	60.118
contig07203	14696	14961	266	ATTCTTTGGGCATTCATCCA	60.274	CCACTTTGTACCTCCAACACA	58.536
contig07205	4013	4133	121	TGGTCGAATGTCTTCAATGC	59.654	GAGGGCAGGTCTGAATGAAC	59.661
contig07206	7236	7510	275	CCAACAACCGAAGAAGAGGA	60.224	GTGAAGCAGAGCGATGGTTT	60.406
contig07213	3320	3603	284	CTGGCATTGAATCTGAACTCTG	59.875	TGAGTGCTACTGCGATGAGC	60.319
contig07214	1851	2130	280	TTGTTTCCATGTGGTTTGGA	59.792	CGACCCGACTGGTTACTACA	58.648
contig07214	9078	9345	268	TCTTCGCAGAAGGTGGACTT	59.989	ATTTCCATTGCTTGCGATCT	59.674
contig07214	10848	11158	311	TGCAACAGCATGACAGTGAA	60.029	GTGGAAAATCGCACAAGGTT	59.978
contig07214	12786	13176	391	GCCATTTGAAGCCTCATTTT	59.162	GGCTTAAGAGTTCGTAAAGTCAAGA	59.546
contig07214	16613	16856	244	TTGCTGCTGATCCTGTGTTC	59.992	GCCAGTTTCTCCAACCAATC	59.532
contig07222	2	225	224	GACACACACACACACACACAAC	58.344	AAGGTTTCCTTCATCACCTTCA	59.976
contig07222	21	252	232	AACACACACACACACACACACA	59.448	AGTTTTGGGGCTCTTTTGGA	60.958
contig07222	20	254	235	CAACACACACACACACACACAC	59.448	CAAGTTTTGGGGCTCTTTTG	59.719
contig07232	2362	2522	161	TGCTCCTTCCACGAGTTCTT	59.989	TTTACGTGGGGAGAGTGACC	59.966
contig07235	3052	3275	224	GCCATTGCAGTGTGACTATGA	59.737	TGACGAGACAAGCTCCGATA	59.547
contig07237	1771	2023	253	GCTTGCCCCTGATTCTAACA	60.214	GTCACGGCATCCTCCACTAT	59.957
contig07237	9718	9927	210	AGTCAATGGCACAGGGAAAC	59.973	TGCAAATCAAAGGTTTGTGC	59.712
contig07237	10257	10423	167	GGATCCGATGTGCCATTTAG	60.296	TCCCCAGAGAAGGCAACTTA	59.807
contig07237	11074	11296	223	CGACTTTGATCTCCCACAGG	60.646	TTCTCTTCCAACGGTCCAAC	60.088
contig07238	2664	2904	241	CCACCATCCCAATCTCATTT	59.605	AGCCTAGCGAACTGCAACAT	60.044
contig07238	7965	8211	247	GCATGATCAAGTTGTCGGTTT	59.992	TGCAACCGGAGAGAGACATA	59.394
contig07238	11953	12222	270	CAGCCAAAGCAAAAGAAAGG	59.99	TCAACATGGGTGTGTGTTCA	59.376
contig07238	17942	18214	273	ACGCTCTTCCACTGCCTATG	60.419	CTCTTCACACAAAGACAAAGAATGG	61.372
contig07240	6360	6637	278	TCAGATGAAGGAACCGAAGG	60.187	CAACAATCCACATGCTCTCG	60.263
contig07249	1814	2046	233	CGAGCACACAGCACACACTA	59.669	GCGTTGAAACAGTGCTGGTA	59.911
contig07257	9332	9477	146	GGGTGACAGAACCAAAGCAT	59.973	GCCTTTCCGCCATTAAAACT	60.44
contig07257	9476	9750	275	GCCAGAAAGTAATTGGGGAAC	59.828	AATTAAACCCCACAGCCACA	60.227
contig07263	262	554	293	GTGCTCACCCCTGGTCATAG	60.533	GAAAAGTGCCTGTGAATTAGGT	57.433
contig07268	1359	1618	260	AAATGACCAAAGCCAACGAC	59.978	ATCTTCTTCCGAGCCTCTCC	59.919
contig07268	8715	8930	216	CTACACCAGTACATTGCTCCTAGA	57.682	TGATTCATGAGTGAGTGAGTAAGTG	58.458
contig07275	334	481	148	GGGGAAATGAATGAGAACCA	59.727	TCCGATGACCTTTGTGTTGA	60.088
contig07293	6981	7103	123	TTGGTGAAGGAGAAGGTGAGA	59.829	TGGTAGGCACCAAAGGGTAA	60.357
contig07293	12997	13247	251	GAAGGCGTCGAGAACAAGAC	59.997	CCTGCTGTACTGCCATGTGT	59.776
contig07293	13872	14096	225	CAACTGCAACACAGCTAACCA	59.959	GATGCACCTCCCAATCCTAA	59.894
contig07309	3592	3872	281	CACAGACACGCACACAACAC	59.818	TTGCAAGACTCGTGACATCC	59.837
contig07309	4313	4702	390	TGCACCAAACACAAAACAGA	58.729	TTTAGTTGGGGTTCCACCAG	59.824
contig07309	4683	4948	266	CTGGTGGAACCCCAACTAAA	59.824	AATCTGTTTGCCCACTGTGTT	59.511
contig07309	8010	8203	194	AGGTAGGGCACGCGAACT	60.823	GCTCTCTCCTCCCAAAATGA	59.361
contig07309	8241	8441	201	GGCAGGGAAGGTTTCTTTTC	60.053	TCGAAAGAAGTGAGCCCAAC	60.375
contig07317	2519	2662	144	AAATGCGCCCACCACTATAC	59.851	TTCCATCTGCGACATAAACG	59.688
contig07323	932	1187	256	TCAAGTTTCTTCGAGGGTTG	57.924	TCTCCCAATGTTTCCTTAATCC	59.311
contig07328	14846	15014	169	TTTGTTCCTCACCGACCTTT	59.569	CTTAAGTGGTCTCAGCGAATCT	57.778
contig07337	3755	3996	242	CACTCCCAACCCAAGTTCAT	59.82	AATCATTGGTGGGAAACAGG	59.647
contig07337	8133	8448	316	GTACACCGATTTGCACGTTG	60.035	AACCTTGCACAAAACAGGCTA	59.799
contig07364	6074	6217	144	CCCTTATGTGGTTGGAGATTTG	60.584	CTCATAACTCACGGCCGATT	60.096
contig07403	210	377	168	TCTTTGTGACCTTCTTGGAGTG	59.372	GGAACGAATTCACTTGGAAGC	60.983
contig07414	395	563	169	TGCGAGGGAAGAAAGAAAGA	60.066	CAAATCCCATTCACACTCCA	59.343
contig07421	6430	6618	189	CAGTACCACAATTCGGACAGG	60.416	TTTCACTTGGTTTGCTGCTG	60.027
contig07421	9071	9270	200	TAGCATGACAACGCTGCTTC	60.165	GTGTGATCAGTGGCGATTCT	58.673
contig07421	9310	9656	347	GCCATACTTGCAGTGCTTGA	60.019	TGCACCCTTCATTCCAATCT	60.461
contig07421	14734	14902	169	AGGGGCCTCTTTTATCTGCT	59.33	TGTGTACGTGTGCTTGGTCA	59.778
contig07430	2017	2401	385	CCGCAAATCTCAGTGCTTCT	60.538	TCAAGGATGAGCATGTGGAA	60.201
contig07443	1010	1365	356	CTTGCGTATGAGAGTGGATACTAA	57.707	TTGCAGTACCACCTTGTCCA	60.152
contig07446	2707	2938	232	CACTGGATCAATCCCCATCT	59.737	TGGTAGCTAGGCAACTATGCAA	59.932
contig07448	984	1191	208	GGTTTAGGATTCACCCACCA	59.647	GCAGACACCCAGTTGATCCT	60.12
contig07448	10879	11189	311	TGGCCCATAGTCCATCATTT	60.155	TCCTTTTAAGTCGGAGATTCCT	58.407
contig07448	13863	14039	177	CAAGGTGAAGGAAGGAGTGG	59.691	TCTCTCTCTCTCTCTCTCTCTCTCG	59.451
contig07456	565	920	356	TGGCTTTGATTTTGTCTTGG	58.745	GACACTCATAAGATCGCTTTTCG	60.27
contig07472	1193	1395	203	TCCCTCGGCAAGTTAAGAAA	59.817	TTTGACGTGGTGAGAGTGTG	58.232
contig07477	2334	2503	170	CCCGGGTCCTATGTCAAGT	59.788	TTCGATTTCCCCTCTTTCTC	58.307
contig07477	8108	8473	366	GCACACAACTTTGCATCTGG	60.31	TGGCTCTTAGAAGCAAGAAACTG	60.188
contig07477	8563	8818	256	GGAGAAGAGCACCAGACACC	59.841	GGCAATCACCCTCACTTGTC	60.52
contig07478	973	1356	384	TCTTTGCCTCATCCACATCA	60.201	CAATTGGATCGACCTGCTCT	60.218
contig07486	2979	3207	229	CATTCACGGCAAAGTTGAAG	59.317	TTCGCGTGTTTTGTTCATTC	59.712
contig07486	8743	8871	129	TTCACTTGCTGCTCTGGTCA	60.745	CTGTTTTCCTGTTTCACATTCG	59.649
contig07493	4750	5109	360	TTCTTGGTCCTCTCTAGGTTTCA	59.398	TTGTTGCAATCTTGTTGGTG	58.158
contig07493	9066	9185	120	GCGTTAGTATCGGAATTGTGTG	59.541	AACCTATCTTGTATTCCTTGTGCAG	59.971
contig07493	11459	11736	278	TCCAGGTTTTGGTGGAAAAG	59.942	GATTGGGGTGGTGAGTATCG	60.195
contig07495	240	497	258	TAAATTGAACGGTTGGATCG	58.48	AAACAGCTTCGTGGCCTTTA	59.883
contig07495	1103	1327	225	ATACCACCGTGTGAATGCAA	59.847	CCATACTCTCTCTCTTACCACCCTA	59.264
contig07498	12287	12440	154	GAAGACCATGAGGCTGGAAG	59.803	GCCAAGTTGTGACACGCTAA	59.911
contig07500	2176	2505	330	AATCTCAAATGTCCCGGTTG	59.79	CATGTCTCTTGCATCTCTATTTGG	60.149
contig07503	2900	3277	378	TGCTCGATCGGACATAAACC	61.003	CATGATGCACTACATGACCAAA	59.469
contig07517	8227	8490	264	GTCAACCAATGAGGCAATGA	59.502	AACGTGGTTTGGAAGGAAGA	59.569
contig07517	8757	8900	144	TGTGATCTGAAGTGGCGAAA	60.39	TCCGAGGAAGAAGAGAAAACC	59.813
contig07517	8757	9063	307	TGTGATCTGAAGTGGCGAAA	60.39	CGTGGGAAGACCCGTATAGA	59.948
contig07519	12606	12762	157	GGGCTTGAAATGAATGTTGG	60.309	GCCGCCGTTTAATCAATTC	60.417
contig07522	1220	1504	285	AAAGCATGGAGAACTAGACCAA	58.009	CACTCAAAAGGCGAAGGAAT	59.312
contig07531	30	341	312	CCCGCTCCGCTCTTATTATT	60.547	ACCTCGTCCCGATTTGGAT	61.644
contig07531	370	688	319	TTGCCATGCCTAAAAGTAACC	59.133	TCCTGACTGATGCTTGTTGC	59.992
contig07531	2006	2338	333	AGTGGCTTGGCCTCACTAGA	60.012	ATAACTTCTGCGGGGCACT	59.708
contig07547	4799	5130	332	CACCACCTAACCAACTAAGCAA	59.196	GATAAGCGTAATGATGCATTGG	59.481
contig07556	2553	2943	391	TAAGTCGCACGCAAAAGGTA	59.509	TTTTGGGTCTCCAGGATTTG	59.903
contig07556	2949	3188	240	GCGTTTTGCCTCAAACTCTC	60	TCCTTCACCCTTCACACACA	60.129
contig07556	2974	3274	301	TTATCACCCCTTTGCCTTTG	59.931	TCATCCAAGCAGGGATCATT	60.426
contig07563	2947	3084	138	AGTATGGTGGAGCCTTGTGC	60.142	CATCTCCTTCACCACCACCT	59.962
contig07563	3557	3681	125	CAACTCTGGCCAATGCTTCT	60.397	TGCAGCTTTTGTCAGTCACC	60.032
contig07566	2085	2375	291	CAACCCAATGTTTTGAGTTAGG	58.538	CAAATTGGGCAAGAAAGGAA	60.046
contig07567	3846	4081	236	TACTTGGGGTGGAGCTTTTC	59.17	GCTCTGTCCAGGTGATCAAGA	60.402
contig07576	2358	2578	221	TCTTCAAGCAGACGATAAACCA	59.883	TTTCAAGGTTTGCCTATCCA	58.214
contig07598	1395	1616	222	CAAGCCGTGTTTGAGATAAATG	59.647	AAAATGGTGACCCTCCTGAA	59.381
contig07598	3880	4010	131	CATGGCCTTTTCAGCAGTTT	60.249	TGCCATTGCTTTTCTTTGTG	59.849
contig07598	4734	5101	368	TCATCAAGGAAGAAGATGCGTA	59.845	CCAATCCATGAACACCCCTA	60.572
contig07598	6367	6721	355	CCCATTGTCCGTTCCTCTTA	59.926	GGAGGTGAGGTGCTTTATTCTTT	60.018
contig07598	6367	6753	387	CCCATTGTCCGTTCCTCTTA	59.926	TCATGCTCCATGCGTCTTTA	60.366
contig07600	9029	9304	276	TGACTCCGTTGGATAGTTTGG	59.978	GTACGTGCAGGACCGATTTT	60
contig07600	13198	13455	258	ATTGCCCACGAATTCAAAAG	59.938	CTCGCACGTCAAACAAAGAA	60.027
contig07604	9939	10182	244	TTGGGGTTTACATTCAGCATC	59.815	CTCCAATGGCAGCAGATACA	59.823
contig07605	976	1145	170	CAAAGCACCAAGAAGGGAAG	59.846	TGTCATACTGCCTCCTCACAA	59.303
contig07605	8917	9192	276	ATGCTGCTTTCAGCCATTTC	60.361	GCACCTCAAAGGATGGGATA	59.894
contig07605	14238	14457	220	TGCTATGTGACTGTGTTGTGGA	60.222	TCAATGCCCAATTTAGCAAC	58.627
contig07615	2287	2588	302	GCTTACACTACAAGCTACCTCTCC	57.917	TGCAAAGGACCGAAGAACTC	60.375
contig07617	4165	4437	273	CATGGTGGACGATCAAGCTA	59.673	TGGTGGCTCGTTTTCTTCTT	59.853
contig07621	450	782	333	TTAGCTTTGAGACGGCTTGG	60.514	TCGGCACTGTTTATGGGACT	60.517
contig07621	958	1170	213	CAATGCCTCATTTCCCAAGT	59.933	TTCCCATATCTGCAGGTTGTC	59.947
contig07625	3796	4074	279	TCAATGGTTGCACACGCTAT	60.142	GTAAGCCTCGGTGTCCTTCA	60.255
contig07626	2745	2864	120	AGGAAGGAGGCGATAGCAGT	60.37	GTCGCAATAGCAGGGATCTG	60.765
contig07638	374	504	131	AAAGATTCAGTGCCCCAAAA	59.546	GGCTGTGGATTTGCCTAGTT	59.198
contig07663	538	826	289	TGCCCAAACATCATTTCAAC	59.375	TGCAACATGCTTCTCGTTTT	59.469
contig07663	1432	1741	310	CCTGTGTGCCGTATGAACAA	60.574	AAGGGGTTGGGTCAAAGAAC	60.204
contig07663	1462	1741	280	GGAGTCATCACCTTCAGCTTG	59.859	AAGGGGTTGGGTCAAAGAAC	60.204
contig07663	6978	7203	226	GATCCATTCAAAACGCAACA	59.523	AAGGGTTTGGTGCCTAAAGTC	59.513
contig07672	1269	1562	294	CGTTGATATTGGGCACCAG	59.933	GGGGCTTTCAAGTCCTCATT	60.443
contig07672	2946	3140	195	TGTGACATGGTTGGTTGAGAA	59.992	GCAAAAGCTAAACGTGTCTAAGATG	60.66
contig07678	16873	17062	190	TTCCCGTCCATTCAACATTT	60.17	ATTCTCATGGCAAGCCAAAC	60.081
contig07678	17043	17399	357	GTTTGGCTTGCCATGAGAAT	60.081	CAGTTTGCTTCACGACCAGA	60.025
contig07678	17601	17894	294	ATTGGATGTTCTCGCTCTGG	60.218	TGCATTATGAGGGTGCTGTC	59.679
contig07680	10759	11063	305	AATGAGGGGATTCAATGCAG	59.894	CATGATCGGGTAAGTTGAAGA	57.685
contig07682	1334	1593	260	TGAGAGCGCTACTTGGGAGT	60.156	CAAGTCAACCCAACCCACTT	59.861
contig07690	6316	6483	168	CTGGGATCGTCCTTTTACCA	59.926	GTTGGGGAAACCCCTAATGT	59.919
contig07690	8126	8269	144	TGTTCACAGAGTGCCGTTTC	59.88	CCCAGTTGAGTGGTCTTTCC	59.549
contig07701	628	918	291	AATATATGTGCGATGCCGAAC	59.836	TCTGTGAGCAAGAAGACGTGA	59.76
contig07707	191	410	220	AAACGGATCTCTCCTCTCTTTC	58.099	GGAGGGTGTGTCCTTCTTGA	60.088
contig07707	194	410	217	CGGATCTCTCCTCTCTTTCTCTC	60.102	GGAGGGTGTGTCCTTCTTGA	60.088
contig07707	5892	6022	131	GGGAAACGAACAAAGACCAA	59.948	TCTCACGTTTTCCTTTTGTGG	60.132
contig07713	6827	7076	250	AGCAAAACATTCCCTTTCCA	59.546	GGTCAGACATTTAACATGAGCCTA	59.565
contig07713	7238	7471	234	GGGTGTGCGGTTATCAAAAT	59.691	TGCGAAATGTTTCCTTTGGT	60.481
contig07713	14643	14882	240	CGTAAGGGGTGTATTGGATTG	59.211	TTGCACGACTTTCTTCTGTTG	59.108
contig07713	16420	16730	311	TTGACATAACTCTGCGAACCA	59.332	TATCACAAATCGGGTGCAAG	59.542
contig07727	927	1109	183	GGAACATTTTCGTGTCCACAT	59.708	CACATTTCATGTTTCCGTGA	57.938
contig07728	1645	1870	226	TCCACATCTCCATGATCCAAT	60.15	ATGAAGCCACTTGGGAGTTG	60.111
contig07733	4289	4642	354	TATTGGGAGCGTGAAAGGAG	60.206	TTGGACCAGATGCAATGAGA	60.201
contig07733	6696	6824	129	CTTTCTGTCACTGTTACCCTTCA	58.432	CCGAATCAGGCACTCGATAA	61.129
contig07747	3673	3877	205	TATGCAGGATTCTGGGAAGG	60.029	CATTGCAACGCCAACACTAA	60.698
[truncated: 83,297 more rows]
